# Supplementary material for: Epigenetic variations are more substantial than genetic variations in rapid adaptation of oyster to Pacific oyster mortality syndrome
Source: Sci Adv. 2023 Sep 8;9(36):eadh8990. doi: 10.1126/sciadv.adh8990 (PMC10491289; doi:10.1126/sciadv.adh8990)
Supplement: Supplementary file 2 — Movie S1 [file sciadv.adh8990_movie_s1.zip]

Archive with 1 entries (1 files):
- adh8990_Movie_S1.mp4
