# Supplementary material for: Epigenetic variations are more substantial than genetic variations in rapid adaptation of oyster to Pacific oyster mortality syndrome
Source: Sci Adv. 2023 Sep 8;9(36):eadh8990. doi: 10.1126/sciadv.adh8990 (PMC10491289; doi:10.1126/sciadv.adh8990)
Supplement: Supplementary file 3 — Data S1 to S16 [file sciadv.adh8990_data_s1_to_s16.zip › adh8990_data_s1_to_s16.xlsx]

## Sheet: Summary 
Summary
Data set	Description	Category
Data S1	The results of phenotyping all oysters (donors and recipients) either in binary (0=dead as susceptible and 1=alive as resistant) or in the semi-quantitative (accumulation hours alive) trait.	Phenotyping samples
Data S2	Stats of the exome-capture information of the samples: raw reads (Paire end, PE), trimming, alignment (V9 oyster genome), bisulfite conversion efficiency, total SNPs and CpGs.	Exome capture stats
Data S3	Genome Wide Association (GWA) mapping showing the 113 significant SNPs associated with POMS in binary trait.	Genetic
Data S4	Genome Wide Association (GWA) mapping showing the 112 significant SNPs associated with POMS in semiquantitative trait.	Genetic
Data S5	Location in the genome (exon, intron or close to a gene) of the 186 non-redundant SNPs identified from binary and semi-quantitative traits.	Geneitc
Data S6	The 155 genes with at least one signifcant SNPs identified from binary and semi-quantitativen trait.	Geneitc
Data S7	The 184 significant Gene Ontology (GO-terms) participating in Biological Process (BP) from the 155 genes with at least one significant SNPs (Data S6).	Geneitc
Data S8	Epigenome Wide Association (EWA) mapping showing the 240 significant CpGs associated with POMS in binary trait.	Epiegenetic
Data S9	Epigenome Wide Association (EWA) mapping showing the 226 significant CpGs associated with POMS in semiquantitative trait.	Epiegenetic
Data S10	Location in the genome (exon, intron or close to a gene) of the 305 non-redundant CpGs identified from binary and semi-quantitative traits.	Epiegenetic
Data S11	The 171 genes with at least one signifcant CpGs identified from binary and semi-quantitativen traits.	Epiegenetic
Data S12	The 158 significant Gene Ontology (GO-terms) participating in Biological Process (BP) from the 171 genes with at least one significant CpGs (Data S11).	Epiegenetic
Data S13	The number of genes participating in the 240 Gene Ontology terms (GO-terms) identified in the Genome (GWA) and Epigenome Wide Association (EWA) mappings	Geneitc and Epigenetic
Data S14	The 320 genes identified in the Genome (GWA) and Epigenome Wide Association (EWA) mappings that displayed at least one significant/suggestive SNP or one significant CpG	Geneitc and Epigenetic
Data S15	The genomic regions covered by the probes (5’ and 3’ ends of each exon ± 100 base pairs) designed from the V9 reference Crassostrea gigas genome.	Probes for exome capture
Data S16	The Gene Ontology (GO-terms) list of Molecular Function (F), Biological Process (P) and Cellular Component (C) identied in each gene of Crassotrea gigas genome.	GO terms

## Sheet: Data S1
Data S1. The results of phenotyping all oysters (donors and recipients) either in binary (0=dead as susceptible and 1=alive as resistant) or in the semi-quantitative (accumulation hours alive) trait. The experiment finished at 360 hours post-cohabitation (hpc) and all donors were removed ad 192 hpc regardless their status.
Oyster	Area	Population	Sample_ID	Tank	Semi-quantitative	Binary	Phenotype
Recipient	Non_Farming	B1	B43_7_7	7	72	0	susceptible
Recipient	Non_Farming	B1	B26_4_13	4	96	0	susceptible
Recipient	Non_Farming	B1	B51_8_16	8	96	0	susceptible
Recipient	Non_Farming	B1	B50_6_22	6	96	0	susceptible
Recipient	Non_Farming	B1	B41_3_27	3	96	0	susceptible
Recipient	Non_Farming	B1	B2_7_31	7	96	0	susceptible
Recipient	Non_Farming	B1	B29_8_32	8	96	0	susceptible
Recipient	Non_Farming	B1	B14_6_39	6	96	0	susceptible
Recipient	Non_Farming	B1	B32_7_42	7	96	0	susceptible
Recipient	Non_Farming	B1	B4_1_44	1	96	0	susceptible
Recipient	Non_Farming	B1	B33_3_47	3	96	0	susceptible
Recipient	Non_Farming	B1	B5_4_48	4	96	0	susceptible
Recipient	Non_Farming	B1	B60_3_59	3	96	0	susceptible
Recipient	Non_Farming	B1	B25_2_73	2	120	0	susceptible
Recipient	Non_Farming	B1	B19_7_91	7	120	0	susceptible
Recipient	Non_Farming	B1	B15_1_92	1	120	0	susceptible
Recipient	Non_Farming	B1	B6_4_94	4	120	0	susceptible
Recipient	Non_Farming	B1	B40_2_112	2	144	0	susceptible
Recipient	Non_Farming	B1	B47_6_116	6	144	0	susceptible
Recipient	Non_Farming	B1	B54_5_125	5	144	0	susceptible
Recipient	Non_Farming	B1	B35_6_127	6	144	0	susceptible
Recipient	Non_Farming	B1	B43_2_130	2	120	0	susceptible
Recipient	Non_Farming	B1	B13_7_131	7	120	0	susceptible
Recipient	Non_Farming	B1	B52_5_144	5	168	0	susceptible
Recipient	Non_Farming	B1	B12_8_147	8	168	0	susceptible
Recipient	Non_Farming	B1	B58_5_149	5	168	0	susceptible
Recipient	Non_Farming	B1	B42_2_150	2	168	0	susceptible
Recipient	Non_Farming	B1	B20_2_154	2	168	0	susceptible
Recipient	Non_Farming	B1	B37_4_159	4	168	0	susceptible
Recipient	Non_Farming	B1	B3_4_160	4	168	0	susceptible
Recipient	Non_Farming	B1	B39_5_161	5	168	0	susceptible
Recipient	Non_Farming	B1	B8_5_162	5	168	0	susceptible
Recipient	Non_Farming	B1	B23_7_165	7	168	0	susceptible
Recipient	Non_Farming	B1	B30_7_166	7	168	0	susceptible
Recipient	Non_Farming	B1	B7_7_167	7	168	0	susceptible
Recipient	Non_Farming	B1	B27_3_170	3	168	0	susceptible
Recipient	Non_Farming	B1	B53_2_174	2	192	0	susceptible
Recipient	Non_Farming	B1	B16_8_176	8	192	0	susceptible
Recipient	Non_Farming	B1	B38_1_180	1	192	0	susceptible
Recipient	Non_Farming	B1	B55_5_189	5	216	0	susceptible
Recipient	Non_Farming	B1	B24_2_199	2	264	0	susceptible
Recipient	Non_Farming	B1	B14_3_202	3	264	0	susceptible
Recipient	Non_Farming	B1	B34_1_213	1	360	1	resistant
Recipient	Non_Farming	B1	B18_1_214	1	360	1	resistant
Recipient	Non_Farming	B1	B57_1_251	1	360	1	resistant
Recipient	Non_Farming	B1	B56_1_269	1	360	1	resistant
Recipient	Non_Farming	B1	B10_2_308	2	360	1	resistant
Recipient	Non_Farming	B1	B22_2_311	2	360	1	resistant
Recipient	Non_Farming	B1	B9_3_348	3	360	1	resistant
Recipient	Non_Farming	B1	B45_3_398	3	360	1	resistant
Recipient	Non_Farming	B1	B1_4_419	4	360	1	resistant
Recipient	Non_Farming	B1	B59_4_456	4	360	1	resistant
Recipient	Non_Farming	B1	B48_4_465	4	360	1	resistant
Recipient	Non_Farming	B1	B46_5_527	5	360	1	resistant
Recipient	Non_Farming	B1	B11_6_546	6	360	1	resistant
Recipient	Non_Farming	B1	B31_6_548	6	360	1	resistant
Recipient	Non_Farming	B1	B21_6_573	6	360	1	resistant
Recipient	Non_Farming	B1	B49_7_624	7	360	1	resistant
Recipient	Non_Farming	B1	B44_8_692	8	360	1	resistant
Recipient	Non_Farming	B1	B28_8_722	8	360	1	resistant
Recipient	Non_Farming	B1	B36_1_54	1	96	0	susceptible
Recipient	Non_Farming	B2	C26_1_34	1	96	0	susceptible
Recipient	Non_Farming	B2	C37_1_35	1	96	0	susceptible
Recipient	Non_Farming	B2	C39_2_37	2	96	0	susceptible
Recipient	Non_Farming	B2	C11_6_38	6	96	0	susceptible
Recipient	Non_Farming	B2	C18_1_55	1	96	0	susceptible
Recipient	Non_Farming	B2	C51_1_56	1	96	0	susceptible
Recipient	Non_Farming	B2	C49_2_57	2	96	0	susceptible
Recipient	Non_Farming	B2	C43_3_74	3	120	0	susceptible
Recipient	Non_Farming	B2	C22_7_82	7	120	0	susceptible
Recipient	Non_Farming	B2	C15_6_115	6	144	0	susceptible
Recipient	Non_Farming	B2	C52_7_118	7	144	0	susceptible
Recipient	Non_Farming	B2	C5_2_121	2	144	0	susceptible
Recipient	Non_Farming	B2	C58_4_123	4	144	0	susceptible
Recipient	Non_Farming	B2	C12_2_135	2	120	0	susceptible
Recipient	Non_Farming	B2	C54_5_136	5	120	0	susceptible
Recipient	Non_Farming	B2	C14_7_138	7	120	0	susceptible
Recipient	Non_Farming	B2	C59_5_141	5	144	0	susceptible
Recipient	Non_Farming	B2	C8_3_142	3	168	0	susceptible
Recipient	Non_Farming	B2	C53_6_145	6	168	0	susceptible
Recipient	Non_Farming	B2	C6_4_148	4	168	0	susceptible
Recipient	Non_Farming	B2	C38_4_151	4	168	0	susceptible
Recipient	Non_Farming	B2	C42_6_163	6	168	0	susceptible
Recipient	Non_Farming	B2	C30_8_168	8	168	0	susceptible
Recipient	Non_Farming	B2	C48_6_175	6	192	0	susceptible
Recipient	Non_Farming	B2	C2_4_183	4	216	0	susceptible
Recipient	Non_Farming	B2	C46_6_186	6	216	0	susceptible
Recipient	Non_Farming	B2	C40_5_190	5	216	0	susceptible
Recipient	Non_Farming	B2	C55_4_195	4	240	0	susceptible
Recipient	Non_Farming	B2	C14_8_196	8	240	0	susceptible
Recipient	Non_Farming	B2	C10_8_206	8	264	0	susceptible
Recipient	Non_Farming	B2	C36_1_215	1	360	1	resistant
Recipient	Non_Farming	B2	C38_1_224	1	360	1	resistant
Recipient	Non_Farming	B2	C24_2_302	2	360	1	resistant
Recipient	Non_Farming	B2	C23_2_310	2	360	1	resistant
Recipient	Non_Farming	B2	C16_3_344	3	360	1	resistant
Recipient	Non_Farming	B2	C29_3_346	3	360	1	resistant
Recipient	Non_Farming	B2	C27_3_349	3	360	1	resistant
Recipient	Non_Farming	B2	C35_3_351	3	360	1	resistant
Recipient	Non_Farming	B2	C13_3_380	3	360	1	resistant
Recipient	Non_Farming	B2	C1_4_426	4	360	1	resistant
Recipient	Non_Farming	B2	C44_4_462	4	360	1	resistant
Recipient	Non_Farming	B2	C25_5_489	5	360	1	resistant
Recipient	Non_Farming	B2	C47_5_497	5	360	1	resistant
Recipient	Non_Farming	B2	C7_5_502	5	360	1	resistant
Recipient	Non_Farming	B2	C45_5_507	5	360	1	resistant
Recipient	Non_Farming	B2	C20_5_511	5	360	1	resistant
Recipient	Non_Farming	B2	C4_6_544	6	360	1	resistant
Recipient	Non_Farming	B2	C56_6_555	6	360	1	resistant
Recipient	Non_Farming	B2	C32_6_562	6	360	1	resistant
Recipient	Non_Farming	B2	C50_7_648	7	360	1	resistant
Recipient	Non_Farming	B2	C3_7_654	7	360	1	resistant
Recipient	Non_Farming	B2	C31_7_667	7	360	1	resistant
Recipient	Non_Farming	B2	C9_7_674	7	360	1	resistant
Recipient	Non_Farming	B2	C21_8_688	8	360	1	resistant
Recipient	Non_Farming	B2	C19_8_699	8	360	1	resistant
Recipient	Non_Farming	B2	C60_8_702	8	360	1	resistant
Recipient	Non_Farming	B2	C28_8_709	8	360	1	resistant
Recipient	Non_Farming	B2	C41_8_716	8	360	1	resistant
Recipient	Non_Farming	B2	C34_8_718	8	360	1	resistant
Recipient	Non_Farming	B3	D34_4_6	4	72	0	susceptible
Recipient	Non_Farming	B3	D39_1_9	1	72	0	susceptible
Recipient	Non_Farming	B3	D53_2_10	2	96	0	susceptible
Recipient	Non_Farming	B3	D40_4_11	4	96	0	susceptible
Recipient	Non_Farming	B3	D56_4_19	4	96	0	susceptible
Recipient	Non_Farming	B3	D54_1_23	1	96	0	susceptible
Recipient	Non_Farming	B3	D31_2_24	2	96	0	susceptible
Recipient	Non_Farming	B3	D1_4_29	4	96	0	susceptible
Recipient	Non_Farming	B3	B46_5_30	5	96	0	susceptible
Recipient	Non_Farming	B3	D13_1_36	1	96	0	susceptible
Recipient	Non_Farming	B3	D16_1_43	1	96	0	susceptible
Recipient	Non_Farming	B3	D36_3_60	3	96	0	susceptible
Recipient	Non_Farming	B3	D10_5_63	5	96	0	susceptible
Recipient	Non_Farming	B3	D48_5_64	5	96	0	susceptible
Recipient	Non_Farming	B3	D32_5_65	5	96	0	susceptible
Recipient	Non_Farming	B3	D24_8_69	8	96	0	susceptible
Recipient	Non_Farming	B3	D21_8_70	8	96	0	susceptible
Recipient	Non_Farming	B3	D41_8_71	8	96	0	susceptible
Recipient	Non_Farming	B3	D28_1_72	1	120	0	susceptible
Recipient	Non_Farming	B3	D44_5_79	5	120	0	susceptible
Recipient	Non_Farming	B3	D51_7_81	7	120	0	susceptible
Recipient	Non_Farming	B3	D57_7_83	7	120	0	susceptible
Recipient	Non_Farming	B3	D5_8_88	8	120	0	susceptible
Recipient	Non_Farming	B3	D45_8_89	8	120	0	susceptible
Recipient	Non_Farming	B3	D22_6_96	6	120	0	susceptible
Recipient	Non_Farming	B3	D60_7_97	7	120	0	susceptible
Recipient	Non_Farming	B3	D14_5_98	5	120	0	susceptible
Recipient	Non_Farming	B3	D14_7_99	7	120	0	susceptible
Recipient	Non_Farming	B3	D50_8_117	8	144	0	susceptible
Recipient	Non_Farming	B3	D37_6_126	6	144	0	susceptible
Recipient	Non_Farming	B3	D29_5_140	5	120	0	susceptible
Recipient	Non_Farming	B3	D7_2_153	2	168	0	susceptible
Recipient	Non_Farming	B3	D58_3_158	3	168	0	susceptible
Recipient	Non_Farming	B3	D46_7_164	7	168	0	susceptible
Recipient	Non_Farming	B3	D30_4_172	4	168	0	susceptible
Recipient	Non_Farming	B3	D35_5_179	5	192	0	susceptible
Recipient	Non_Farming	B3	D12_6_191	6	216	0	susceptible
Recipient	Non_Farming	B3	D19_2_200	2	264	0	susceptible
Recipient	Non_Farming	B3	D11_8_205	8	264	0	susceptible
Recipient	Non_Farming	B3	D25_1_242	1	360	1	resistant
Recipient	Non_Farming	B3	D33_1_244	1	360	1	resistant
Recipient	Non_Farming	B3	D27_1_250	1	360	1	resistant
Recipient	Non_Farming	B3	D47_2_290	2	360	1	resistant
Recipient	Non_Farming	B3	D38_3_363	3	360	1	resistant
Recipient	Non_Farming	B3	D43_3_390	3	360	1	resistant
Recipient	Non_Farming	B3	D6_3_397	3	360	1	resistant
Recipient	Non_Farming	B3	D23_3_404	3	360	1	resistant
Recipient	Non_Farming	B3	D26_3_405	3	360	1	resistant
Recipient	Non_Farming	B3	D15_4_418	4	360	1	resistant
Recipient	Non_Farming	B3	D8_4_472	4	360	1	resistant
Recipient	Non_Farming	B3	D59_6_560	6	360	1	resistant
Recipient	Non_Farming	B3	D42_6_565	6	360	1	resistant
Recipient	Non_Farming	B3	D3_6_568	6	360	1	resistant
Recipient	Non_Farming	B3	D55_6_596	6	360	1	resistant
Recipient	Non_Farming	B3	D52_7_646	7	360	1	resistant
Recipient	Non_Farming	B3	D9_7_660	7	360	1	resistant
Recipient	Non_Farming	B3	D2_7_679	7	360	1	resistant
Recipient	Non_Farming	B3	D4_8_711	8	360	1	resistant
Recipient	Non_Farming	B3	D49_8_713	8	360	1	resistant
Recipient	Non_Farming	B3	D18_8_54	8	96	0	susceptible
Recipient	Non_Farming	B3	D20_8_192	8	216	0	susceptible
Recipient	Non_Farming	B4	E42_4_3	4	72	0	susceptible
Recipient	Non_Farming	B4	E59_2_5	2	72	0	susceptible
Recipient	Non_Farming	B4	E60_8_8	8	72	0	susceptible
Recipient	Non_Farming	B4	E7_4_20	4	96	0	susceptible
Recipient	Non_Farming	B4	E27_4_21	4	96	0	susceptible
Recipient	Non_Farming	B4	E35_4_28	4	96	0	susceptible
Recipient	Non_Farming	B4	E55_2_45	2	96	0	susceptible
Recipient	Non_Farming	B4	E16_5_50	5	96	0	susceptible
Recipient	Non_Farming	B4	E37_5_51	5	96	0	susceptible
Recipient	Non_Farming	B4	E36_6_52	6	96	0	susceptible
Recipient	Non_Farming	B4	E53_7_53	7	96	0	susceptible
Recipient	Non_Farming	B4	E49_3_61	3	96	0	susceptible
Recipient	Non_Farming	B4	E34_6_67	6	96	0	susceptible
Recipient	Non_Farming	B4	E33_3_75	3	120	0	susceptible
Recipient	Non_Farming	B4	E3_4_76	4	120	0	susceptible
Recipient	Non_Farming	B4	E9_5_78	5	120	0	susceptible
Recipient	Non_Farming	B4	E15_7_80	7	120	0	susceptible
Recipient	Non_Farming	B4	E19_8_84	8	120	0	susceptible
Recipient	Non_Farming	B4	E38_8_85	8	120	0	susceptible
Recipient	Non_Farming	B4	E11_7_86	7	120	0	susceptible
Recipient	Non_Farming	B4	E48_4_114	4	144	0	susceptible
Recipient	Non_Farming	B4	E31_3_122	3	144	0	susceptible
Recipient	Non_Farming	B4	E57_4_124	4	144	0	susceptible
Recipient	Non_Farming	B4	E18_6_128	6	144	0	susceptible
Recipient	Non_Farming	B4	E12_5_129	5	144	0	susceptible
Recipient	Non_Farming	B4	E28_8_132	8	120	0	susceptible
Recipient	Non_Farming	B4	E21_8_133	8	120	0	susceptible
Recipient	Non_Farming	B4	E58_1_152	1	168	0	susceptible
Recipient	Non_Farming	B4	E10_3_187	3	216	0	susceptible
Recipient	Non_Farming	B4	E13_6_204	6	264	0	susceptible
Recipient	Non_Farming	B4	E20_1_210	1	288	0	susceptible
Recipient	Non_Farming	B4	E56_8_211	8	360	1	resistant
Recipient	Non_Farming	B4	E23_1_221	1	360	1	resistant
Recipient	Non_Farming	B4	E1_1_241	1	360	1	resistant
Recipient	Non_Farming	B4	E5_1_255	1	360	1	resistant
Recipient	Non_Farming	B4	E4_1_256	1	360	1	resistant
Recipient	Non_Farming	B4	E2_1_267	1	360	1	resistant
Recipient	Non_Farming	B4	E39_3_389	3	360	1	resistant
Recipient	Non_Farming	B4	E29_3_395	3	360	1	resistant
Recipient	Non_Farming	B4	E50_3_400	3	360	1	resistant
Recipient	Non_Farming	B4	E6_4_475	4	360	1	resistant
Recipient	Non_Farming	B4	E52_5_485	5	360	1	resistant
Recipient	Non_Farming	B4	E54_5_506	5	360	1	resistant
Recipient	Non_Farming	B4	E26_5_515	5	360	1	resistant
Recipient	Non_Farming	B4	E30_6_553	6	360	1	resistant
Recipient	Non_Farming	B4	E14_6_556	6	360	1	resistant
Recipient	Non_Farming	B4	E22_6_595	6	360	1	resistant
Recipient	Non_Farming	B4	E25_6_611	6	360	1	resistant
Recipient	Non_Farming	B4	E41_7_658	7	360	1	resistant
Recipient	Non_Farming	B4	E40_7_670	7	360	1	resistant
Recipient	Non_Farming	B4	E8_7_681	7	360	1	resistant
Recipient	Non_Farming	B4	E44_8_690	8	360	1	resistant
Recipient	Non_Farming	B4	E32_8_697	8	360	1	resistant
Recipient	Non_Farming	B4	E24_8_725	8	360	1	resistant
Recipient	Non_Farming	B4	E45_8_727	8	360	1	resistant
Recipient	Non_Farming	B4	E51_8_728	8	360	1	resistant
Recipient	Farming	B5	I46_8_2	8	72	0	susceptible
Recipient	Farming	B5	I31_2_155	2	168	0	susceptible
Recipient	Farming	B5	I16_2_156	2	168	0	susceptible
Recipient	Farming	B5	I9_1_216	1	360	1	resistant
Recipient	Farming	B5	I48_1_220	1	360	1	resistant
Recipient	Farming	B5	I41_1_229	1	360	1	resistant
Recipient	Farming	B5	I38_1_240	1	360	1	resistant
Recipient	Farming	B5	I42_1_253	1	360	1	resistant
Recipient	Farming	B5	I45_1_263	1	360	1	resistant
Recipient	Farming	B5	I4_1_268	1	360	1	resistant
Recipient	Farming	B5	I22_1_277	1	360	1	resistant
Recipient	Farming	B5	I27_2_286	2	360	1	resistant
Recipient	Farming	B5	I19_2_299	2	360	1	resistant
Recipient	Farming	B5	I5_2_315	2	360	1	resistant
Recipient	Farming	B5	I40_2_316	2	360	1	resistant
Recipient	Farming	B5	I1_2_325	2	360	1	resistant
Recipient	Farming	B5	I47_2_333	2	360	1	resistant
Recipient	Farming	B5	I24_3_366	3	360	1	resistant
Recipient	Farming	B5	I23_3_367	3	360	1	resistant
Recipient	Farming	B5	I28_3_369	3	360	1	resistant
Recipient	Farming	B5	I56_3_370	3	360	1	resistant
Recipient	Farming	B5	I49_3_375	3	360	1	resistant
Recipient	Farming	B5	I11_3_387	3	360	1	resistant
Recipient	Farming	B5	I21_3_394	3	360	1	resistant
Recipient	Farming	B5	I54_3_401	3	360	1	resistant
Recipient	Farming	B5	I39_4_429	4	360	1	resistant
Recipient	Farming	B5	I33_4_433	4	360	1	resistant
Recipient	Farming	B5	I55_4_459	4	360	1	resistant
Recipient	Farming	B5	I26_4_471	4	360	1	resistant
Recipient	Farming	B5	I7_4_473	4	360	1	resistant
Recipient	Farming	B5	I37_4_476	4	360	1	resistant
Recipient	Farming	B5	I20_5_500	5	360	1	resistant
Recipient	Farming	B5	I17_5_510	5	360	1	resistant
Recipient	Farming	B5	I36_5_520	5	360	1	resistant
Recipient	Farming	B5	I57_5_521	5	360	1	resistant
Recipient	Farming	B5	I53_5_529	5	360	1	resistant
Recipient	Farming	B5	I58_5_534	5	360	1	resistant
Recipient	Farming	B5	I34_5_535	5	360	1	resistant
Recipient	Farming	B5	I2_6_554	6	360	1	resistant
Recipient	Farming	B5	I18_6_571	6	360	1	resistant
Recipient	Farming	B5	I10_6_572	6	360	1	resistant
Recipient	Farming	B5	I3_6_600	6	360	1	resistant
Recipient	Farming	B5	I32_6_613	6	360	1	resistant
Recipient	Farming	B5	I13_6_615	6	360	1	resistant
Recipient	Farming	B5	I12_6_616	6	360	1	resistant
Recipient	Farming	B5	I15_7_640	7	360	1	resistant
Recipient	Farming	B5	I44_7_651	7	360	1	resistant
Recipient	Farming	B5	I29_7_666	7	360	1	resistant
Recipient	Farming	B5	I25_7_668	7	360	1	resistant
Recipient	Farming	B5	I51_7_675	7	360	1	resistant
Recipient	Farming	B5	I6_7_676	7	360	1	resistant
Recipient	Farming	B5	I35_7_678	7	360	1	resistant
Recipient	Farming	B5	I52_7_685	7	360	1	resistant
Recipient	Farming	B5	I60_8_701	8	360	1	resistant
Recipient	Farming	B5	I30_8_706	8	360	1	resistant
Recipient	Farming	B5	I8_8_710	8	360	1	resistant
Recipient	Farming	B5	I14_8_717	8	360	1	resistant
Recipient	Farming	B5	I59_8_719	8	360	1	resistant
Recipient	Farming	B5	I13_8_724	8	360	1	resistant
Recipient	Farming	B6	J19_3_113	3	144	0	susceptible
Recipient	Farming	B6	J56_3_208	3	288	0	susceptible
Recipient	Farming	B6	J40_1_232	1	360	1	resistant
Recipient	Farming	B6	J39_1_238	1	360	1	resistant
Recipient	Farming	B6	J18_1_252	1	360	1	resistant
Recipient	Farming	B6	J55_1_265	1	360	1	resistant
Recipient	Farming	B6	J13_1_266	1	360	1	resistant
Recipient	Farming	B6	J7_1_272	1	360	1	resistant
Recipient	Farming	B6	J36_1_273	1	360	1	resistant
Recipient	Farming	B6	J47_1_275	1	360	1	resistant
Recipient	Farming	B6	J31_2_294	2	360	1	resistant
Recipient	Farming	B6	J48_2_296	2	360	1	resistant
Recipient	Farming	B6	J52_2_301	2	360	1	resistant
Recipient	Farming	B6	J37_2_312	2	360	1	resistant
Recipient	Farming	B6	J2_2_317	2	360	1	resistant
Recipient	Farming	B6	J54_2_332	2	360	1	resistant
Recipient	Farming	B6	J16_2_339	2	360	1	resistant
Recipient	Farming	B6	J42_3_347	3	360	1	resistant
Recipient	Farming	B6	J24_3_356	3	360	1	resistant
Recipient	Farming	B6	J10_3_373	3	360	1	resistant
Recipient	Farming	B6	J50_3_385	3	360	1	resistant
Recipient	Farming	B6	J5_3_408	3	360	1	resistant
Recipient	Farming	B6	J49_4_412	4	360	1	resistant
Recipient	Farming	B6	J41_4_416	4	360	1	resistant
Recipient	Farming	B6	J21_4_421	4	360	1	resistant
Recipient	Farming	B6	J26_4_422	4	360	1	resistant
Recipient	Farming	B6	J33_4_427	4	360	1	resistant
Recipient	Farming	B6	J52_4_436	4	360	1	resistant
Recipient	Farming	B6	J25_4_440	4	360	1	resistant
Recipient	Farming	B6	J32_4_466	4	360	1	resistant
Recipient	Farming	B6	J1_5_505	5	360	1	resistant
Recipient	Farming	B6	J59_5_513	5	360	1	resistant
Recipient	Farming	B6	J35_5_518	5	360	1	resistant
Recipient	Farming	B6	J17_5_519	5	360	1	resistant
Recipient	Farming	B6	J3_5_523	5	360	1	resistant
Recipient	Farming	B6	J15_5_525	5	360	1	resistant
Recipient	Farming	B6	J44_5_528	5	360	1	resistant
Recipient	Farming	B6	J38_5_530	5	360	1	resistant
Recipient	Farming	B6	J34_6_545	6	360	1	resistant
Recipient	Farming	B6	J43_6_551	6	360	1	resistant
Recipient	Farming	B6	J22_6_557	6	360	1	resistant
Recipient	Farming	B6	J9_6_563	6	360	1	resistant
Recipient	Farming	B6	J6_6_564	6	360	1	resistant
Recipient	Farming	B6	J8_6_566	6	360	1	resistant
Recipient	Farming	B6	J29_6_604	6	360	1	resistant
Recipient	Farming	B6	J20_6_614	6	360	1	resistant
Recipient	Farming	B6	J4_7_647	7	360	1	resistant
Recipient	Farming	B6	J30_7_650	7	360	1	resistant
Recipient	Farming	B6	J14_7_656	7	360	1	resistant
Recipient	Farming	B6	J28_7_662	7	360	1	resistant
Recipient	Farming	B6	J53_7_677	7	360	1	resistant
Recipient	Farming	B6	J46_7_682	7	360	1	resistant
Recipient	Farming	B6	J23_7_684	7	360	1	resistant
Recipient	Farming	B6	J12_8_687	8	360	1	resistant
Recipient	Farming	B6	J60_8_693	8	360	1	resistant
Recipient	Farming	B6	J27_8_695	8	360	1	resistant
Recipient	Farming	B6	J51_8_698	8	360	1	resistant
Recipient	Farming	B6	J11_8_700	8	360	1	resistant
Recipient	Farming	B6	J57_8_707	8	360	1	resistant
Recipient	Farming	B6	J45_8_714	8	360	1	resistant
Donor	NA	H12	H12-1	1	24	0	susceptible
Donor	NA	H12	H12-2	1	24	0	susceptible
Donor	NA	H12	H12-3	1	24	0	susceptible
Donor	NA	H12	H12-4	1	24	0	susceptible
Donor	NA	H12	H12-5	1	24	0	susceptible
Donor	NA	H12	H12-6	2	24	0	susceptible
Donor	NA	H12	H12-7	2	24	0	susceptible
Donor	NA	H12	H12-8	2	24	0	susceptible
Donor	NA	H12	H12-9	2	24	0	susceptible
Donor	NA	H12	H12-10	2	24	0	susceptible
Donor	NA	H12	H12-11	3	24	0	susceptible
Donor	NA	H12	H12-12	3	24	0	susceptible
Donor	NA	H12	H12-13	3	24	0	susceptible
Donor	NA	H12	H12-14	4	24	0	susceptible
Donor	NA	H12	H12-15	4	24	0	susceptible
Donor	NA	H12	H12-16	5	24	0	susceptible
Donor	NA	H12	H12-17	6	24	0	susceptible
Donor	NA	H12	H12-18	6	24	0	susceptible
Donor	NA	H12	H12-19	6	24	0	susceptible
Donor	NA	H12	H12-20	6	24	0	susceptible
Donor	NA	H12	H12-21	7	24	0	susceptible
Donor	NA	H12	H12-22	7	24	0	susceptible
Donor	NA	H12	H12-23	7	24	0	susceptible
Donor	NA	H12	H12-24	7	24	0	susceptible
Donor	NA	H12	H12-25	7	24	0	susceptible
Donor	NA	H12	H12-26	8	24	0	susceptible
Donor	NA	H12	H12-27	8	24	0	susceptible
Donor	NA	H12	H12-28	8	24	0	susceptible
Donor	NA	H12	H12-29	8	24	0	susceptible
Donor	NA	H12	H12-30	1	48	0	susceptible
Donor	NA	H12	H12-31	1	48	0	susceptible
Donor	NA	H12	H12-32	1	48	0	susceptible
Donor	NA	H12	H12-33	1	48	0	susceptible
Donor	NA	H12	H12-34	1	48	0	susceptible
Donor	NA	H12	H12-35	1	48	0	susceptible
Donor	NA	H12	H12-36	1	48	0	susceptible
Donor	NA	H12	H12-37	1	48	0	susceptible
Donor	NA	H12	H12-38	1	48	0	susceptible
Donor	NA	H12	H12-39	1	48	0	susceptible
Donor	NA	H12	H12-40	1	48	0	susceptible
Donor	NA	H12	H12-41	1	48	0	susceptible
Donor	NA	H12	H12-42	1	48	0	susceptible
Donor	NA	H12	H12-43	1	48	0	susceptible
Donor	NA	H12	H12-44	1	48	0	susceptible
Donor	NA	H12	H12-45	1	48	0	susceptible
Donor	NA	H12	H12-46	2	48	0	susceptible
Donor	NA	H12	H12-47	2	48	0	susceptible
Donor	NA	H12	H12-48	2	48	0	susceptible
Donor	NA	H12	H12-49	2	48	0	susceptible
Donor	NA	H12	H12-50	2	48	0	susceptible
Donor	NA	H12	H12-51	2	48	0	susceptible
Donor	NA	H12	H12-52	3	48	0	susceptible
Donor	NA	H12	H12-53	3	48	0	susceptible
Donor	NA	H12	H12-54	3	48	0	susceptible
Donor	NA	H12	H12-55	4	48	0	susceptible
Donor	NA	H12	H12-56	4	48	0	susceptible
Donor	NA	H12	H12-57	4	48	0	susceptible
Donor	NA	H12	H12-58	4	48	0	susceptible
Donor	NA	H12	H12-59	4	48	0	susceptible
Donor	NA	H12	H12-60	4	48	0	susceptible
Donor	NA	H12	H12-61	4	48	0	susceptible
Donor	NA	H12	H12-62	4	48	0	susceptible
Donor	NA	H12	H12-63	4	48	0	susceptible
Donor	NA	H12	H12-64	5	48	0	susceptible
Donor	NA	H12	H12-65	5	48	0	susceptible
Donor	NA	H12	H12-66	5	48	0	susceptible
Donor	NA	H12	H12-67	5	48	0	susceptible
Donor	NA	H12	H12-68	5	48	0	susceptible
Donor	NA	H12	H12-69	5	48	0	susceptible
Donor	NA	H12	H12-70	5	48	0	susceptible
Donor	NA	H12	H12-71	5	48	0	susceptible
Donor	NA	H12	H12-72	5	48	0	susceptible
Donor	NA	H12	H12-73	6	48	0	susceptible
Donor	NA	H12	H12-74	6	48	0	susceptible
Donor	NA	H12	H12-75	6	48	0	susceptible
Donor	NA	H12	H12-76	6	48	0	susceptible
Donor	NA	H12	H12-77	6	48	0	susceptible
Donor	NA	H12	H12-78	6	48	0	susceptible
Donor	NA	H12	H12-79	6	48	0	susceptible
Donor	NA	H12	H12-80	6	48	0	susceptible
Donor	NA	H12	H12-81	6	48	0	susceptible
Donor	NA	H12	H12-82	6	48	0	susceptible
Donor	NA	H12	H12-83	6	48	0	susceptible
Donor	NA	H12	H12-84	6	48	0	susceptible
Donor	NA	H12	H12-85	6	48	0	susceptible
Donor	NA	H12	H12-86	6	48	0	susceptible
Donor	NA	H12	H12-87	6	48	0	susceptible
Donor	NA	H12	H12-88	6	48	0	susceptible
Donor	NA	H12	H12-89	6	48	0	susceptible
Donor	NA	H12	H12-90	7	48	0	susceptible
Donor	NA	H12	H12-91	8	48	0	susceptible
Donor	NA	H12	H12-92	8	48	0	susceptible
Donor	NA	H12	H12-93	8	48	0	susceptible
Donor	NA	H12	H12-94	8	48	0	susceptible
Donor	NA	H12	H12-95	8	48	0	susceptible
Donor	NA	H12	H12-96	8	48	0	susceptible
Donor	NA	H12	H12-97	8	48	0	susceptible
Donor	NA	H12	H12-98	8	48	0	susceptible
Donor	NA	H12	H12-99	1	72	0	susceptible
Donor	NA	H12	H12-100	1	72	0	susceptible
Donor	NA	H12	H12-101	1	72	0	susceptible
Donor	NA	H12	H12-102	1	72	0	susceptible
Donor	NA	H12	H12-103	1	72	0	susceptible
Donor	NA	H12	H12-104	1	72	0	susceptible
Donor	NA	H12	H12-105	1	72	0	susceptible
Donor	NA	H12	H12-106	1	72	0	susceptible
Donor	NA	H12	H12-107	1	72	0	susceptible
Donor	NA	H12	H12-108	2	72	0	susceptible
Donor	NA	H12	H12-109	2	72	0	susceptible
Donor	NA	H12	H12-110	2	72	0	susceptible
Donor	NA	H12	H12-111	2	72	0	susceptible
Donor	NA	H12	H12-112	2	72	0	susceptible
Donor	NA	H12	H12-113	2	72	0	susceptible
Donor	NA	H12	H12-114	2	72	0	susceptible
Donor	NA	H12	H12-115	2	72	0	susceptible
Donor	NA	H12	H12-116	2	72	0	susceptible
Donor	NA	H12	H12-117	2	72	0	susceptible
Donor	NA	H12	H12-118	2	72	0	susceptible
Donor	NA	H12	H12-119	2	72	0	susceptible
Donor	NA	H12	H12-120	2	72	0	susceptible
Donor	NA	H12	H12-121	2	72	0	susceptible
Donor	NA	H12	H12-122	2	72	0	susceptible
Donor	NA	H12	H12-123	2	72	0	susceptible
Donor	NA	H12	H12-124	2	72	0	susceptible
Donor	NA	H12	H12-125	2	72	0	susceptible
Donor	NA	H12	H12-126	2	72	0	susceptible
Donor	NA	H12	H12-127	2	72	0	susceptible
Donor	NA	H12	H12-128	2	72	0	susceptible
Donor	NA	H12	H12-129	2	72	0	susceptible
Donor	NA	H12	H12-130	2	72	0	susceptible
Donor	NA	H12	H12-131	3	72	0	susceptible
Donor	NA	H12	H12-132	3	72	0	susceptible
Donor	NA	H12	H12-133	3	72	0	susceptible
Donor	NA	H12	H12-134	3	72	0	susceptible
Donor	NA	H12	H12-135	3	72	0	susceptible
Donor	NA	H12	H12-136	3	72	0	susceptible
Donor	NA	H12	H12-137	3	72	0	susceptible
Donor	NA	H12	H12-138	3	72	0	susceptible
Donor	NA	H12	H12-139	3	72	0	susceptible
Donor	NA	H12	H12-140	3	72	0	susceptible
Donor	NA	H12	H12-141	3	72	0	susceptible
Donor	NA	H12	H12-142	3	72	0	susceptible
Donor	NA	H12	H12-143	3	72	0	susceptible
Donor	NA	H12	H12-144	3	72	0	susceptible
Donor	NA	H12	H12-145	3	72	0	susceptible
Donor	NA	H12	H12-146	3	72	0	susceptible
Donor	NA	H12	H12-147	3	72	0	susceptible
Donor	NA	H12	H12-148	3	72	0	susceptible
Donor	NA	H12	H12-149	3	72	0	susceptible
Donor	NA	H12	H12-150	3	72	0	susceptible
Donor	NA	H12	H12-151	3	72	0	susceptible
Donor	NA	H12	H12-152	4	72	0	susceptible
Donor	NA	H12	H12-153	4	72	0	susceptible
Donor	NA	H12	H12-154	4	72	0	susceptible
Donor	NA	H12	H12-155	4	72	0	susceptible
Donor	NA	H12	H12-156	4	72	0	susceptible
Donor	NA	H12	H12-157	4	72	0	susceptible
Donor	NA	H12	H12-158	4	72	0	susceptible
Donor	NA	H12	H12-159	4	72	0	susceptible
Donor	NA	H12	H12-160	4	72	0	susceptible
Donor	NA	H12	H12-161	4	72	0	susceptible
Donor	NA	H12	H12-162	5	72	0	susceptible
Donor	NA	H12	H12-163	5	72	0	susceptible
Donor	NA	H12	H12-164	5	72	0	susceptible
Donor	NA	H12	H12-165	5	72	0	susceptible
Donor	NA	H12	H12-166	5	72	0	susceptible
Donor	NA	H12	H12-167	5	72	0	susceptible
Donor	NA	H12	H12-168	5	72	0	susceptible
Donor	NA	H12	H12-169	5	72	0	susceptible
Donor	NA	H12	H12-170	5	72	0	susceptible
Donor	NA	H12	H12-171	5	72	0	susceptible
Donor	NA	H12	H12-172	5	72	0	susceptible
Donor	NA	H12	H12-173	5	72	0	susceptible
Donor	NA	H12	H12-174	5	72	0	susceptible
Donor	NA	H12	H12-175	5	72	0	susceptible
Donor	NA	H12	H12-176	5	72	0	susceptible
Donor	NA	H12	H12-177	5	72	0	susceptible
Donor	NA	H12	H12-178	5	72	0	susceptible
Donor	NA	H12	H12-179	5	72	0	susceptible
Donor	NA	H12	H12-180	5	72	0	susceptible
Donor	NA	H12	H12-181	6	72	0	susceptible
Donor	NA	H12	H12-182	6	72	0	susceptible
Donor	NA	H12	H12-183	6	72	0	susceptible
Donor	NA	H12	H12-184	6	72	0	susceptible
Donor	NA	H12	H12-185	6	72	0	susceptible
Donor	NA	H12	H12-186	6	72	0	susceptible
Donor	NA	H12	H12-187	6	72	0	susceptible
Donor	NA	H12	H12-188	6	72	0	susceptible
Donor	NA	H12	H12-189	6	72	0	susceptible
Donor	NA	H12	H12-190	6	72	0	susceptible
Donor	NA	H12	H12-191	6	72	0	susceptible
Donor	NA	H12	H12-192	6	72	0	susceptible
Donor	NA	H12	H12-193	7	72	0	susceptible
Donor	NA	H12	H12-194	7	72	0	susceptible
Donor	NA	H12	H12-195	7	72	0	susceptible
Donor	NA	H12	H12-196	7	72	0	susceptible
Donor	NA	H12	H12-197	7	72	0	susceptible
Donor	NA	H12	H12-198	7	72	0	susceptible
Donor	NA	H12	H12-199	7	72	0	susceptible
Donor	NA	H12	H12-200	7	72	0	susceptible
Donor	NA	H12	H12-201	7	72	0	susceptible
Donor	NA	H12	H12-202	7	72	0	susceptible
Donor	NA	H12	H12-203	7	72	0	susceptible
Donor	NA	H12	H12-204	7	72	0	susceptible
Donor	NA	H12	H12-205	7	72	0	susceptible
Donor	NA	H12	H12-206	7	72	0	susceptible
Donor	NA	H12	H12-207	7	72	0	susceptible
Donor	NA	H12	H12-208	7	72	0	susceptible
Donor	NA	H12	H12-209	7	72	0	susceptible
Donor	NA	H12	H12-210	7	72	0	susceptible
Donor	NA	H12	H12-211	7	72	0	susceptible
Donor	NA	H12	H12-212	7	72	0	susceptible
Donor	NA	H12	H12-213	8	72	0	susceptible
Donor	NA	H12	H12-214	8	72	0	susceptible
Donor	NA	H12	H12-215	8	72	0	susceptible
Donor	NA	H12	H12-216	8	72	0	susceptible
Donor	NA	H12	H12-217	8	72	0	susceptible
Donor	NA	H12	H12-218	8	72	0	susceptible
Donor	NA	H12	H12-219	8	72	0	susceptible
Donor	NA	H12	H12-220	8	72	0	susceptible
Donor	NA	H12	H12-221	8	72	0	susceptible
Donor	NA	H12	H12-222	8	72	0	susceptible
Donor	NA	H12	H12-223	8	72	0	susceptible
Donor	NA	H12	H12-224	8	72	0	susceptible
Donor	NA	H12	H12-225	8	72	0	susceptible
Donor	NA	H12	H12-226	8	72	0	susceptible
Donor	NA	H12	H12-227	8	72	0	susceptible
Donor	NA	H12	H12-228	8	72	0	susceptible
Donor	NA	H12	H12-229	8	72	0	susceptible
Donor	NA	H12	H12-230	8	72	0	susceptible
Donor	NA	H12	H12-231	1	96	0	susceptible
Donor	NA	H12	H12-232	1	96	0	susceptible
Donor	NA	H12	H12-233	1	96	0	susceptible
Donor	NA	H12	H12-234	1	96	0	susceptible
Donor	NA	H12	H12-235	1	96	0	susceptible
Donor	NA	H12	H12-236	1	96	0	susceptible
Donor	NA	H12	H12-237	1	96	0	susceptible
Donor	NA	H12	H12-238	1	96	0	susceptible
Donor	NA	H12	H12-239	1	96	0	susceptible
Donor	NA	H12	H12-240	1	96	0	susceptible
Donor	NA	H12	H12-241	1	96	0	susceptible
Donor	NA	H12	H12-242	1	96	0	susceptible
Donor	NA	H12	H12-243	1	96	0	susceptible
Donor	NA	H12	H12-244	1	96	0	susceptible
Donor	NA	H12	H12-245	1	96	0	susceptible
Donor	NA	H12	H12-246	1	96	0	susceptible
Donor	NA	H12	H12-247	1	96	0	susceptible
Donor	NA	H12	H12-248	1	96	0	susceptible
Donor	NA	H12	H12-249	1	96	0	susceptible
Donor	NA	H12	H12-250	2	96	0	susceptible
Donor	NA	H12	H12-251	2	96	0	susceptible
Donor	NA	H12	H12-252	2	96	0	susceptible
Donor	NA	H12	H12-253	2	96	0	susceptible
Donor	NA	H12	H12-254	2	96	0	susceptible
Donor	NA	H12	H12-255	2	96	0	susceptible
Donor	NA	H12	H12-256	2	96	0	susceptible
Donor	NA	H12	H12-257	2	96	0	susceptible
Donor	NA	H12	H12-258	3	96	0	susceptible
Donor	NA	H12	H12-259	3	96	0	susceptible
Donor	NA	H12	H12-260	3	96	0	susceptible
Donor	NA	H12	H12-261	3	96	0	susceptible
Donor	NA	H12	H12-262	3	96	0	susceptible
Donor	NA	H12	H12-263	3	96	0	susceptible
Donor	NA	H12	H12-264	3	96	0	susceptible
Donor	NA	H12	H12-265	3	96	0	susceptible
Donor	NA	H12	H12-266	3	96	0	susceptible
Donor	NA	H12	H12-267	3	96	0	susceptible
Donor	NA	H12	H12-268	3	96	0	susceptible
Donor	NA	H12	H12-269	3	96	0	susceptible
Donor	NA	H12	H12-270	3	96	0	susceptible
Donor	NA	H12	H12-271	3	96	0	susceptible
Donor	NA	H12	H12-272	3	96	0	susceptible
Donor	NA	H12	H12-273	3	96	0	susceptible
Donor	NA	H12	H12-274	3	96	0	susceptible
Donor	NA	H12	H12-275	3	96	0	susceptible
Donor	NA	H12	H12-276	3	96	0	susceptible
Donor	NA	H12	H12-277	3	96	0	susceptible
Donor	NA	H12	H12-278	3	96	0	susceptible
Donor	NA	H12	H12-279	3	96	0	susceptible
Donor	NA	H12	H12-280	4	96	0	susceptible
Donor	NA	H12	H12-281	4	96	0	susceptible
Donor	NA	H12	H12-282	4	96	0	susceptible
Donor	NA	H12	H12-283	4	96	0	susceptible
Donor	NA	H12	H12-284	4	96	0	susceptible
Donor	NA	H12	H12-285	4	96	0	susceptible
Donor	NA	H12	H12-286	4	96	0	susceptible
Donor	NA	H12	H12-287	4	96	0	susceptible
Donor	NA	H12	H12-288	4	96	0	susceptible
Donor	NA	H12	H12-289	4	96	0	susceptible
Donor	NA	H12	H12-290	4	96	0	susceptible
Donor	NA	H12	H12-291	4	96	0	susceptible
Donor	NA	H12	H12-292	5	96	0	susceptible
Donor	NA	H12	H12-293	5	96	0	susceptible
Donor	NA	H12	H12-294	5	96	0	susceptible
Donor	NA	H12	H12-295	5	96	0	susceptible
Donor	NA	H12	H12-296	5	96	0	susceptible
Donor	NA	H12	H12-297	5	96	0	susceptible
Donor	NA	H12	H12-298	5	96	0	susceptible
Donor	NA	H12	H12-299	5	96	0	susceptible
Donor	NA	H12	H12-300	5	96	0	susceptible
Donor	NA	H12	H12-301	5	96	0	susceptible
Donor	NA	H12	H12-302	5	96	0	susceptible
Donor	NA	H12	H12-303	5	96	0	susceptible
Donor	NA	H12	H12-304	5	96	0	susceptible
Donor	NA	H12	H12-305	5	96	0	susceptible
Donor	NA	H12	H12-306	5	96	0	susceptible
Donor	NA	H12	H12-307	5	96	0	susceptible
Donor	NA	H12	H12-308	5	96	0	susceptible
Donor	NA	H12	H12-309	5	96	0	susceptible
Donor	NA	H12	H12-310	5	96	0	susceptible
Donor	NA	H12	H12-311	5	96	0	susceptible
Donor	NA	H12	H12-312	6	96	0	susceptible
Donor	NA	H12	H12-313	6	96	0	susceptible
Donor	NA	H12	H12-314	6	96	0	susceptible
Donor	NA	H12	H12-315	6	96	0	susceptible
Donor	NA	H12	H12-316	6	96	0	susceptible
Donor	NA	H12	H12-317	6	96	0	susceptible
Donor	NA	H12	H12-318	6	96	0	susceptible
Donor	NA	H12	H12-319	6	96	0	susceptible
Donor	NA	H12	H12-320	6	96	0	susceptible
Donor	NA	H12	H12-321	6	96	0	susceptible
Donor	NA	H12	H12-322	7	96	0	susceptible
Donor	NA	H12	H12-323	7	96	0	susceptible
Donor	NA	H12	H12-324	7	96	0	susceptible
Donor	NA	H12	H12-325	7	96	0	susceptible
Donor	NA	H12	H12-326	7	96	0	susceptible
Donor	NA	H12	H12-327	7	96	0	susceptible
Donor	NA	H12	H12-328	7	96	0	susceptible
Donor	NA	H12	H12-329	7	96	0	susceptible
Donor	NA	H12	H12-330	7	96	0	susceptible
Donor	NA	H12	H12-331	8	96	0	susceptible
Donor	NA	H12	H12-332	8	96	0	susceptible
Donor	NA	H12	H12-333	8	96	0	susceptible
Donor	NA	H12	H12-334	8	96	0	susceptible
Donor	NA	H12	H12-335	8	96	0	susceptible
Donor	NA	H12	H12-336	8	96	0	susceptible
Donor	NA	H12	H12-337	8	96	0	susceptible
Donor	NA	H12	H12-338	8	96	0	susceptible
Donor	NA	H12	H12-339	8	96	0	susceptible
Donor	NA	H12	H12-340	8	96	0	susceptible
Donor	NA	H12	H12-341	8	96	0	susceptible
Donor	NA	H12	H12-342	1	120	0	susceptible
Donor	NA	H12	H12-343	2	120	0	susceptible
Donor	NA	H12	H12-344	2	120	0	susceptible
Donor	NA	H12	H12-345	2	120	0	susceptible
Donor	NA	H12	H12-346	2	120	0	susceptible
Donor	NA	H12	H12-347	2	120	0	susceptible
Donor	NA	H12	H12-348	2	120	0	susceptible
Donor	NA	H12	H12-349	2	120	0	susceptible
Donor	NA	H12	H12-350	3	120	0	susceptible
Donor	NA	H12	H12-351	3	120	0	susceptible
Donor	NA	H12	H12-352	3	120	0	susceptible
Donor	NA	H12	H12-353	4	120	0	susceptible
Donor	NA	H12	H12-354	4	120	0	susceptible
Donor	NA	H12	H12-355	4	120	0	susceptible
Donor	NA	H12	H12-356	4	120	0	susceptible
Donor	NA	H12	H12-357	4	120	0	susceptible
Donor	NA	H12	H12-358	4	120	0	susceptible
Donor	NA	H12	H12-359	4	120	0	susceptible
Donor	NA	H12	H12-360	4	120	0	susceptible
Donor	NA	H12	H12-361	4	120	0	susceptible
Donor	NA	H12	H12-362	4	120	0	susceptible
Donor	NA	H12	H12-363	5	120	0	susceptible
Donor	NA	H12	H12-364	5	120	0	susceptible
Donor	NA	H12	H12-365	5	120	0	susceptible
Donor	NA	H12	H12-366	5	120	0	susceptible
Donor	NA	H12	H12-367	5	120	0	susceptible
Donor	NA	H12	H12-368	6	120	0	susceptible
Donor	NA	H12	H12-369	6	120	0	susceptible
Donor	NA	H12	H12-370	6	120	0	susceptible
Donor	NA	H12	H12-371	6	120	0	susceptible
Donor	NA	H12	H12-372	6	120	0	susceptible
Donor	NA	H12	H12-373	6	120	0	susceptible
Donor	NA	H12	H12-374	6	120	0	susceptible
Donor	NA	H12	H12-375	6	120	0	susceptible
Donor	NA	H12	H12-376	7	120	0	susceptible
Donor	NA	H12	H12-377	7	120	0	susceptible
Donor	NA	H12	H12-378	7	120	0	susceptible
Donor	NA	H12	H12-379	7	120	0	susceptible
Donor	NA	H12	H12-380	7	120	0	susceptible
Donor	NA	H12	H12-381	7	120	0	susceptible
Donor	NA	H12	H12-382	7	120	0	susceptible
Donor	NA	H12	H12-383	8	120	0	susceptible
Donor	NA	H12	H12-384	8	120	0	susceptible
Donor	NA	H12	H12-385	8	120	0	susceptible
Donor	NA	H12	H12-386	8	120	0	susceptible
Donor	NA	H12	H12-387	8	120	0	susceptible
Donor	NA	H12	H12-388	8	120	0	susceptible
Donor	NA	H12	H12-389	8	120	0	susceptible
Donor	NA	H12	H12-390	8	120	0	susceptible
Donor	NA	H12	H12-391	8	120	0	susceptible
Donor	NA	H12	H12-392	8	120	0	susceptible
Donor	NA	H12	H12-393	8	120	0	susceptible
Donor	NA	H12	H12-394	8	120	0	susceptible
Donor	NA	H12	H12-395	8	120	0	susceptible
Donor	NA	H12	H12-396	8	120	0	susceptible
Donor	NA	H12	H12-397	1	144	0	susceptible
Donor	NA	H12	H12-398	1	144	0	susceptible
Donor	NA	H12	H12-399	2	144	0	susceptible
Donor	NA	H12	H12-400	4	144	0	susceptible
Donor	NA	H12	H12-401	4	144	0	susceptible
Donor	NA	H12	H12-402	4	144	0	susceptible
Donor	NA	H12	H12-403	4	144	0	susceptible
Donor	NA	H12	H12-404	5	144	0	susceptible
Donor	NA	H12	H12-405	6	144	0	susceptible
Donor	NA	H12	H12-406	6	144	0	susceptible
Donor	NA	H12	H12-407	7	144	0	susceptible
Donor	NA	H12	H12-408	7	144	0	susceptible
Donor	NA	H12	H12-409	7	144	0	susceptible
Donor	NA	H12	H12-410	1	168	0	susceptible
Donor	NA	H12	H12-411	2	168	0	susceptible
Donor	NA	H12	H12-412	4	168	0	susceptible
Donor	NA	H12	H12-413	4	168	0	susceptible
Donor	NA	H12	H12-414	6	168	0	susceptible
Donor	NA	H12	H12-415	6	168	0	susceptible
Donor	NA	H12	H12-416	1	192	0	susceptible
Donor	NA	H12	H12-417	1	192	0	susceptible
Donor	NA	H12	H12-418	1	192	0	susceptible
Donor	NA	H12	H12-419	1	192	0	susceptible
Donor	NA	H12	H12-420	1	192	0	susceptible
Donor	NA	H12	H12-421	1	192	0	susceptible
Donor	NA	H12	H12-422	1	192	0	susceptible
Donor	NA	H12	H12-423	2	192	0	susceptible
Donor	NA	H12	H12-424	2	192	0	susceptible
Donor	NA	H12	H12-425	2	192	0	susceptible
Donor	NA	H12	H12-426	2	192	0	susceptible
Donor	NA	H12	H12-427	2	192	0	susceptible
Donor	NA	H12	H12-428	2	192	0	susceptible
Donor	NA	H12	H12-429	2	192	0	susceptible
Donor	NA	H12	H12-430	2	192	0	susceptible
Donor	NA	H12	H12-431	2	192	0	susceptible
Donor	NA	H12	H12-432	3	192	0	susceptible
Donor	NA	H12	H12-433	3	192	0	susceptible
Donor	NA	H12	H12-434	3	192	0	susceptible
Donor	NA	H12	H12-435	3	192	0	susceptible
Donor	NA	H12	H12-436	3	192	0	susceptible
Donor	NA	H12	H12-437	3	192	0	susceptible
Donor	NA	H12	H12-438	3	192	0	susceptible
Donor	NA	H12	H12-439	3	192	0	susceptible
Donor	NA	H12	H12-440	4	192	0	susceptible
Donor	NA	H12	H12-441	4	192	0	susceptible
Donor	NA	H12	H12-442	4	192	0	susceptible
Donor	NA	H12	H12-443	4	192	0	susceptible
Donor	NA	H12	H12-444	4	192	0	susceptible
Donor	NA	H12	H12-445	4	192	0	susceptible
Donor	NA	H12	H12-446	4	192	0	susceptible
Donor	NA	H12	H12-447	4	192	0	susceptible
Donor	NA	H12	H12-448	4	192	0	susceptible
Donor	NA	H12	H12-449	4	192	0	susceptible
Donor	NA	H12	H12-450	4	192	0	susceptible
Donor	NA	H12	H12-451	5	192	0	susceptible
Donor	NA	H12	H12-452	5	192	0	susceptible
Donor	NA	H12	H12-453	5	192	0	susceptible
Donor	NA	H12	H12-454	5	192	0	susceptible
Donor	NA	H12	H12-455	5	192	0	susceptible
Donor	NA	H12	H12-456	6	192	0	susceptible
Donor	NA	H12	H12-457	6	192	0	susceptible
Donor	NA	H12	H12-458	6	192	0	susceptible
Donor	NA	H12	H12-459	6	192	0	susceptible
Donor	NA	H12	H12-460	6	192	0	susceptible
Donor	NA	H12	H12-461	7	192	0	susceptible
Donor	NA	H12	H12-462	7	192	0	susceptible
Donor	NA	H12	H12-463	7	192	0	susceptible
Donor	NA	H12	H12-464	7	192	0	susceptible
Donor	NA	H12	H12-465	7	192	0	susceptible
Donor	NA	H12	H12-466	7	192	0	susceptible
Donor	NA	H12	H12-467	7	192	0	susceptible
Donor	NA	H12	H12-468	7	192	0	susceptible
Donor	NA	H12	H12-469	7	192	0	susceptible
Donor	NA	H12	H12-470	7	192	0	susceptible
Donor	NA	H12	H12-471	7	192	0	susceptible
Donor	NA	H12	H12-472	7	192	0	susceptible
Donor	NA	H12	H12-473	7	192	0	susceptible
Donor	NA	H12	H12-474	7	192	0	susceptible
Donor	NA	H12	H12-475	7	192	0	susceptible
Donor	NA	H12	H12-476	8	192	0	susceptible
Donor	NA	H12	H12-477	8	192	0	susceptible
Donor	NA	H12	H12-478	8	192	0	susceptible
Donor	NA	H12	H12-479	8	192	0	susceptible
Donor	NA	H12	H12-480	8	192	0	susceptible
Donor	NA	NSI	NSI-1	1	24	0	susceptible
Donor	NA	NSI	NSI-2	1	24	0	susceptible
Donor	NA	NSI	NSI-3	1	24	0	susceptible
Donor	NA	NSI	NSI-4	1	24	0	susceptible
Donor	NA	NSI	NSI-5	1	24	0	susceptible
Donor	NA	NSI	NSI-6	2	24	0	susceptible
Donor	NA	NSI	NSI-7	2	24	0	susceptible
Donor	NA	NSI	NSI-8	2	24	0	susceptible
Donor	NA	NSI	NSI-9	2	24	0	susceptible
Donor	NA	NSI	NSI-10	3	24	0	susceptible
Donor	NA	NSI	NSI-11	3	24	0	susceptible
Donor	NA	NSI	NSI-12	4	24	0	susceptible
Donor	NA	NSI	NSI-13	4	24	0	susceptible
Donor	NA	NSI	NSI-14	5	24	0	susceptible
Donor	NA	NSI	NSI-15	6	24	0	susceptible
Donor	NA	NSI	NSI-16	6	24	0	susceptible
Donor	NA	NSI	NSI-17	6	24	0	susceptible
Donor	NA	NSI	NSI-18	7	24	0	susceptible
Donor	NA	NSI	NSI-19	7	24	0	susceptible
Donor	NA	NSI	NSI-20	8	24	0	susceptible
Donor	NA	NSI	NSI-21	8	24	0	susceptible
Donor	NA	NSI	NSI-22	8	24	0	susceptible
Donor	NA	NSI	NSI-23	1	48	0	susceptible
Donor	NA	NSI	NSI-24	1	48	0	susceptible
Donor	NA	NSI	NSI-25	1	48	0	susceptible
Donor	NA	NSI	NSI-26	1	48	0	susceptible
Donor	NA	NSI	NSI-27	1	48	0	susceptible
Donor	NA	NSI	NSI-28	2	48	0	susceptible
Donor	NA	NSI	NSI-29	3	48	0	susceptible
Donor	NA	NSI	NSI-30	3	48	0	susceptible
Donor	NA	NSI	NSI-31	4	48	0	susceptible
Donor	NA	NSI	NSI-32	4	48	0	susceptible
Donor	NA	NSI	NSI-33	4	48	0	susceptible
Donor	NA	NSI	NSI-34	4	48	0	susceptible
Donor	NA	NSI	NSI-35	4	48	0	susceptible
Donor	NA	NSI	NSI-36	4	48	0	susceptible
Donor	NA	NSI	NSI-37	4	48	0	susceptible
Donor	NA	NSI	NSI-38	6	48	0	susceptible
Donor	NA	NSI	NSI-39	7	48	0	susceptible
Donor	NA	NSI	NSI-40	8	48	0	susceptible
Donor	NA	NSI	NSI-41	1	72	0	susceptible
Donor	NA	NSI	NSI-42	1	72	0	susceptible
Donor	NA	NSI	NSI-43	1	72	0	susceptible
Donor	NA	NSI	NSI-44	1	72	0	susceptible
Donor	NA	NSI	NSI-45	2	72	0	susceptible
Donor	NA	NSI	NSI-46	2	72	0	susceptible
Donor	NA	NSI	NSI-47	2	72	0	susceptible
Donor	NA	NSI	NSI-48	2	72	0	susceptible
Donor	NA	NSI	NSI-49	2	72	0	susceptible
Donor	NA	NSI	NSI-50	2	72	0	susceptible
Donor	NA	NSI	NSI-51	2	72	0	susceptible
Donor	NA	NSI	NSI-52	3	72	0	susceptible
Donor	NA	NSI	NSI-53	3	72	0	susceptible
Donor	NA	NSI	NSI-54	3	72	0	susceptible
Donor	NA	NSI	NSI-55	3	72	0	susceptible
Donor	NA	NSI	NSI-56	3	72	0	susceptible
Donor	NA	NSI	NSI-57	3	72	0	susceptible
Donor	NA	NSI	NSI-58	3	72	0	susceptible
Donor	NA	NSI	NSI-59	3	72	0	susceptible
Donor	NA	NSI	NSI-60	3	72	0	susceptible
Donor	NA	NSI	NSI-61	3	72	0	susceptible
Donor	NA	NSI	NSI-62	3	72	0	susceptible
Donor	NA	NSI	NSI-63	3	72	0	susceptible
Donor	NA	NSI	NSI-64	4	72	0	susceptible
Donor	NA	NSI	NSI-65	4	72	0	susceptible
Donor	NA	NSI	NSI-66	4	72	0	susceptible
Donor	NA	NSI	NSI-67	5	72	0	susceptible
Donor	NA	NSI	NSI-68	5	72	0	susceptible
Donor	NA	NSI	NSI-69	5	72	0	susceptible
Donor	NA	NSI	NSI-70	5	72	0	susceptible
Donor	NA	NSI	NSI-71	5	72	0	susceptible
Donor	NA	NSI	NSI-72	6	72	0	susceptible
Donor	NA	NSI	NSI-73	6	72	0	susceptible
Donor	NA	NSI	NSI-74	6	72	0	susceptible
Donor	NA	NSI	NSI-75	6	72	0	susceptible
Donor	NA	NSI	NSI-76	6	72	0	susceptible
Donor	NA	NSI	NSI-77	6	72	0	susceptible
Donor	NA	NSI	NSI-78	6	72	0	susceptible
Donor	NA	NSI	NSI-79	6	72	0	susceptible
Donor	NA	NSI	NSI-80	7	72	0	susceptible
Donor	NA	NSI	NSI-81	7	72	0	susceptible
Donor	NA	NSI	NSI-82	7	72	0	susceptible
Donor	NA	NSI	NSI-83	7	72	0	susceptible
Donor	NA	NSI	NSI-84	7	72	0	susceptible
Donor	NA	NSI	NSI-85	7	72	0	susceptible
Donor	NA	NSI	NSI-86	7	72	0	susceptible
Donor	NA	NSI	NSI-87	7	72	0	susceptible
Donor	NA	NSI	NSI-88	7	72	0	susceptible
Donor	NA	NSI	NSI-89	7	72	0	susceptible
Donor	NA	NSI	NSI-90	8	72	0	susceptible
Donor	NA	NSI	NSI-91	8	72	0	susceptible
Donor	NA	NSI	NSI-92	1	96	0	susceptible
Donor	NA	NSI	NSI-93	1	96	0	susceptible
Donor	NA	NSI	NSI-94	1	96	0	susceptible
Donor	NA	NSI	NSI-95	1	96	0	susceptible
Donor	NA	NSI	NSI-96	1	96	0	susceptible
Donor	NA	NSI	NSI-97	1	96	0	susceptible
Donor	NA	NSI	NSI-98	2	96	0	susceptible
Donor	NA	NSI	NSI-99	2	96	0	susceptible
Donor	NA	NSI	NSI-100	2	96	0	susceptible
Donor	NA	NSI	NSI-101	2	96	0	susceptible
Donor	NA	NSI	NSI-102	2	96	0	susceptible
Donor	NA	NSI	NSI-103	2	96	0	susceptible
Donor	NA	NSI	NSI-104	2	96	0	susceptible
Donor	NA	NSI	NSI-105	3	96	0	susceptible
Donor	NA	NSI	NSI-106	3	96	0	susceptible
Donor	NA	NSI	NSI-107	3	96	0	susceptible
Donor	NA	NSI	NSI-108	3	96	0	susceptible
Donor	NA	NSI	NSI-109	3	96	0	susceptible
Donor	NA	NSI	NSI-110	3	96	0	susceptible
Donor	NA	NSI	NSI-111	3	96	0	susceptible
Donor	NA	NSI	NSI-112	3	96	0	susceptible
Donor	NA	NSI	NSI-113	3	96	0	susceptible
Donor	NA	NSI	NSI-114	3	96	0	susceptible
Donor	NA	NSI	NSI-115	4	96	0	susceptible
Donor	NA	NSI	NSI-116	4	96	0	susceptible
Donor	NA	NSI	NSI-117	4	96	0	susceptible
Donor	NA	NSI	NSI-118	4	96	0	susceptible
Donor	NA	NSI	NSI-119	4	96	0	susceptible
Donor	NA	NSI	NSI-120	4	96	0	susceptible
Donor	NA	NSI	NSI-121	4	96	0	susceptible
Donor	NA	NSI	NSI-122	4	96	0	susceptible
Donor	NA	NSI	NSI-123	4	96	0	susceptible
Donor	NA	NSI	NSI-124	4	96	0	susceptible
Donor	NA	NSI	NSI-125	5	96	0	susceptible
Donor	NA	NSI	NSI-126	5	96	0	susceptible
Donor	NA	NSI	NSI-127	5	96	0	susceptible
Donor	NA	NSI	NSI-128	6	96	0	susceptible
Donor	NA	NSI	NSI-129	6	96	0	susceptible
Donor	NA	NSI	NSI-130	6	96	0	susceptible
Donor	NA	NSI	NSI-131	6	96	0	susceptible
Donor	NA	NSI	NSI-132	6	96	0	susceptible
Donor	NA	NSI	NSI-133	6	96	0	susceptible
Donor	NA	NSI	NSI-134	6	96	0	susceptible
Donor	NA	NSI	NSI-135	6	96	0	susceptible
Donor	NA	NSI	NSI-136	7	96	0	susceptible
Donor	NA	NSI	NSI-137	7	96	0	susceptible
Donor	NA	NSI	NSI-138	7	96	0	susceptible
Donor	NA	NSI	NSI-139	7	96	0	susceptible
Donor	NA	NSI	NSI-140	7	96	0	susceptible
Donor	NA	NSI	NSI-141	7	96	0	susceptible
Donor	NA	NSI	NSI-142	7	96	0	susceptible
Donor	NA	NSI	NSI-143	8	96	0	susceptible
Donor	NA	NSI	NSI-144	8	96	0	susceptible
Donor	NA	NSI	NSI-145	8	96	0	susceptible
Donor	NA	NSI	NSI-146	8	96	0	susceptible
Donor	NA	NSI	NSI-147	8	96	0	susceptible
Donor	NA	NSI	NSI-148	8	96	0	susceptible
Donor	NA	NSI	NSI-149	8	96	0	susceptible
Donor	NA	NSI	NSI-150	8	96	0	susceptible
Donor	NA	NSI	NSI-151	8	96	0	susceptible
Donor	NA	NSI	NSI-152	8	96	0	susceptible
Donor	NA	NSI	NSI-153	8	96	0	susceptible
Donor	NA	NSI	NSI-154	8	96	0	susceptible
Donor	NA	NSI	NSI-155	8	96	0	susceptible
Donor	NA	NSI	NSI-156	1	120	0	susceptible
Donor	NA	NSI	NSI-157	1	120	0	susceptible
Donor	NA	NSI	NSI-158	1	120	0	susceptible
Donor	NA	NSI	NSI-159	1	120	0	susceptible
Donor	NA	NSI	NSI-160	1	120	0	susceptible
Donor	NA	NSI	NSI-161	1	120	0	susceptible
Donor	NA	NSI	NSI-162	2	120	0	susceptible
Donor	NA	NSI	NSI-163	2	120	0	susceptible
Donor	NA	NSI	NSI-164	2	120	0	susceptible
Donor	NA	NSI	NSI-165	2	120	0	susceptible
Donor	NA	NSI	NSI-166	2	120	0	susceptible
Donor	NA	NSI	NSI-167	2	120	0	susceptible
Donor	NA	NSI	NSI-168	2	120	0	susceptible
Donor	NA	NSI	NSI-169	2	120	0	susceptible
Donor	NA	NSI	NSI-170	3	120	0	susceptible
Donor	NA	NSI	NSI-171	3	120	0	susceptible
Donor	NA	NSI	NSI-172	3	120	0	susceptible
Donor	NA	NSI	NSI-173	3	120	0	susceptible
Donor	NA	NSI	NSI-174	3	120	0	susceptible
Donor	NA	NSI	NSI-175	3	120	0	susceptible
Donor	NA	NSI	NSI-176	3	120	0	susceptible
Donor	NA	NSI	NSI-177	3	120	0	susceptible
Donor	NA	NSI	NSI-178	3	120	0	susceptible
Donor	NA	NSI	NSI-179	4	120	0	susceptible
Donor	NA	NSI	NSI-180	4	120	0	susceptible
Donor	NA	NSI	NSI-181	4	120	0	susceptible
Donor	NA	NSI	NSI-182	4	120	0	susceptible
Donor	NA	NSI	NSI-183	4	120	0	susceptible
Donor	NA	NSI	NSI-184	4	120	0	susceptible
Donor	NA	NSI	NSI-185	4	120	0	susceptible
Donor	NA	NSI	NSI-186	4	120	0	susceptible
Donor	NA	NSI	NSI-187	5	120	0	susceptible
Donor	NA	NSI	NSI-188	5	120	0	susceptible
Donor	NA	NSI	NSI-189	5	120	0	susceptible
Donor	NA	NSI	NSI-190	6	120	0	susceptible
Donor	NA	NSI	NSI-191	6	120	0	susceptible
Donor	NA	NSI	NSI-192	6	120	0	susceptible
Donor	NA	NSI	NSI-193	6	120	0	susceptible
Donor	NA	NSI	NSI-194	6	120	0	susceptible
Donor	NA	NSI	NSI-195	6	120	0	susceptible
Donor	NA	NSI	NSI-196	6	120	0	susceptible
Donor	NA	NSI	NSI-197	6	120	0	susceptible
Donor	NA	NSI	NSI-198	7	120	0	susceptible
Donor	NA	NSI	NSI-199	7	120	0	susceptible
Donor	NA	NSI	NSI-200	7	120	0	susceptible
Donor	NA	NSI	NSI-201	8	120	0	susceptible
Donor	NA	NSI	NSI-202	8	120	0	susceptible
Donor	NA	NSI	NSI-203	8	120	0	susceptible
Donor	NA	NSI	NSI-204	8	120	0	susceptible
Donor	NA	NSI	NSI-205	8	120	0	susceptible
Donor	NA	NSI	NSI-206	8	120	0	susceptible
Donor	NA	NSI	NSI-207	8	120	0	susceptible
Donor	NA	NSI	NSI-208	8	120	0	susceptible
Donor	NA	NSI	NSI-209	8	120	0	susceptible
Donor	NA	NSI	NSI-210	8	120	0	susceptible
Donor	NA	NSI	NSI-211	8	120	0	susceptible
Donor	NA	NSI	NSI-212	8	120	0	susceptible
Donor	NA	NSI	NSI-213	1	144	0	susceptible
Donor	NA	NSI	NSI-214	1	144	0	susceptible
Donor	NA	NSI	NSI-215	2	144	0	susceptible
Donor	NA	NSI	NSI-216	2	144	0	susceptible
Donor	NA	NSI	NSI-217	2	144	0	susceptible
Donor	NA	NSI	NSI-218	2	144	0	susceptible
Donor	NA	NSI	NSI-219	2	144	0	susceptible
Donor	NA	NSI	NSI-220	2	144	0	susceptible
Donor	NA	NSI	NSI-221	3	144	0	susceptible
Donor	NA	NSI	NSI-222	3	144	0	susceptible
Donor	NA	NSI	NSI-223	3	144	0	susceptible
Donor	NA	NSI	NSI-224	3	144	0	susceptible
Donor	NA	NSI	NSI-225	4	144	0	susceptible
Donor	NA	NSI	NSI-226	5	144	0	susceptible
Donor	NA	NSI	NSI-227	6	144	0	susceptible
Donor	NA	NSI	NSI-228	6	144	0	susceptible
Donor	NA	NSI	NSI-229	6	144	0	susceptible
Donor	NA	NSI	NSI-230	6	144	0	susceptible
Donor	NA	NSI	NSI-231	7	144	0	susceptible
Donor	NA	NSI	NSI-232	7	144	0	susceptible
Donor	NA	NSI	NSI-233	8	144	0	susceptible
Donor	NA	NSI	NSI-234	8	144	0	susceptible
Donor	NA	NSI	NSI-235	8	144	0	susceptible
Donor	NA	NSI	NSI-236	8	144	0	susceptible
Donor	NA	NSI	NSI-237	3	168	0	susceptible
Donor	NA	NSI	NSI-238	4	168	0	susceptible
Donor	NA	NSI	NSI-239	4	168	0	susceptible
Donor	NA	NSI	NSI-240	6	168	0	susceptible
Donor	NA	NSI	NSI-241	7	168	0	susceptible
Donor	NA	NSI	NSI-242	8	168	0	susceptible
Donor	NA	NSI	NSI-243	1	192	1	resistant
Donor	NA	NSI	NSI-244	1	192	1	resistant
Donor	NA	NSI	NSI-245	1	192	1	resistant
Donor	NA	NSI	NSI-246	1	192	1	resistant
Donor	NA	NSI	NSI-247	1	192	1	resistant
Donor	NA	NSI	NSI-248	1	192	1	resistant
Donor	NA	NSI	NSI-249	1	192	1	resistant
Donor	NA	NSI	NSI-250	1	192	1	resistant
Donor	NA	NSI	NSI-251	1	192	1	resistant
Donor	NA	NSI	NSI-252	1	192	1	resistant
Donor	NA	NSI	NSI-253	1	192	1	resistant
Donor	NA	NSI	NSI-254	1	192	1	resistant
Donor	NA	NSI	NSI-255	1	192	1	resistant
Donor	NA	NSI	NSI-256	1	192	1	resistant
Donor	NA	NSI	NSI-257	1	192	1	resistant
Donor	NA	NSI	NSI-258	1	192	1	resistant
Donor	NA	NSI	NSI-259	1	192	1	resistant
Donor	NA	NSI	NSI-260	1	192	1	resistant
Donor	NA	NSI	NSI-261	1	192	1	resistant
Donor	NA	NSI	NSI-262	1	192	1	resistant
Donor	NA	NSI	NSI-263	1	192	1	resistant
Donor	NA	NSI	NSI-264	1	192	1	resistant
Donor	NA	NSI	NSI-265	1	192	1	resistant
Donor	NA	NSI	NSI-266	1	192	1	resistant
Donor	NA	NSI	NSI-267	1	192	1	resistant
Donor	NA	NSI	NSI-268	1	192	1	resistant
Donor	NA	NSI	NSI-269	1	192	1	resistant
Donor	NA	NSI	NSI-270	1	192	1	resistant
Donor	NA	NSI	NSI-271	1	192	1	resistant
Donor	NA	NSI	NSI-272	1	192	1	resistant
Donor	NA	NSI	NSI-273	1	192	1	resistant
Donor	NA	NSI	NSI-274	1	192	1	resistant
Donor	NA	NSI	NSI-275	2	192	1	resistant
Donor	NA	NSI	NSI-276	2	192	1	resistant
Donor	NA	NSI	NSI-277	2	192	1	resistant
Donor	NA	NSI	NSI-278	2	192	1	resistant
Donor	NA	NSI	NSI-279	2	192	1	resistant
Donor	NA	NSI	NSI-280	2	192	1	resistant
Donor	NA	NSI	NSI-281	2	192	1	resistant
Donor	NA	NSI	NSI-282	2	192	1	resistant
Donor	NA	NSI	NSI-283	2	192	1	resistant
Donor	NA	NSI	NSI-284	2	192	1	resistant
Donor	NA	NSI	NSI-285	2	192	1	resistant
Donor	NA	NSI	NSI-286	2	192	1	resistant
Donor	NA	NSI	NSI-287	2	192	1	resistant
Donor	NA	NSI	NSI-288	2	192	1	resistant
Donor	NA	NSI	NSI-289	2	192	1	resistant
Donor	NA	NSI	NSI-290	2	192	1	resistant
Donor	NA	NSI	NSI-291	2	192	1	resistant
Donor	NA	NSI	NSI-292	2	192	1	resistant
Donor	NA	NSI	NSI-293	2	192	1	resistant
Donor	NA	NSI	NSI-294	2	192	1	resistant
Donor	NA	NSI	NSI-295	2	192	1	resistant
Donor	NA	NSI	NSI-296	2	192	1	resistant
Donor	NA	NSI	NSI-297	2	192	1	resistant
Donor	NA	NSI	NSI-298	2	192	1	resistant
Donor	NA	NSI	NSI-299	2	192	1	resistant
Donor	NA	NSI	NSI-300	2	192	1	resistant
Donor	NA	NSI	NSI-301	2	192	1	resistant
Donor	NA	NSI	NSI-302	3	192	1	resistant
Donor	NA	NSI	NSI-303	3	192	1	resistant
Donor	NA	NSI	NSI-304	3	192	1	resistant
Donor	NA	NSI	NSI-305	3	192	1	resistant
Donor	NA	NSI	NSI-306	3	192	1	resistant
Donor	NA	NSI	NSI-307	3	192	1	resistant
Donor	NA	NSI	NSI-308	3	192	1	resistant
Donor	NA	NSI	NSI-309	3	192	1	resistant
Donor	NA	NSI	NSI-310	3	192	1	resistant
Donor	NA	NSI	NSI-311	3	192	1	resistant
Donor	NA	NSI	NSI-312	3	192	1	resistant
Donor	NA	NSI	NSI-313	3	192	1	resistant
Donor	NA	NSI	NSI-314	3	192	1	resistant
Donor	NA	NSI	NSI-315	3	192	1	resistant
Donor	NA	NSI	NSI-316	3	192	1	resistant
Donor	NA	NSI	NSI-317	3	192	1	resistant
Donor	NA	NSI	NSI-318	3	192	1	resistant
Donor	NA	NSI	NSI-319	3	192	1	resistant
Donor	NA	NSI	NSI-320	3	192	1	resistant
Donor	NA	NSI	NSI-321	3	192	1	resistant
Donor	NA	NSI	NSI-322	4	192	1	resistant
Donor	NA	NSI	NSI-323	4	192	1	resistant
Donor	NA	NSI	NSI-324	4	192	1	resistant
Donor	NA	NSI	NSI-325	4	192	1	resistant
Donor	NA	NSI	NSI-326	4	192	1	resistant
Donor	NA	NSI	NSI-327	4	192	1	resistant
Donor	NA	NSI	NSI-328	4	192	1	resistant
Donor	NA	NSI	NSI-329	4	192	1	resistant
Donor	NA	NSI	NSI-330	4	192	1	resistant
Donor	NA	NSI	NSI-331	4	192	1	resistant
Donor	NA	NSI	NSI-332	4	192	1	resistant
Donor	NA	NSI	NSI-333	4	192	1	resistant
Donor	NA	NSI	NSI-334	4	192	1	resistant
Donor	NA	NSI	NSI-335	4	192	1	resistant
Donor	NA	NSI	NSI-336	4	192	1	resistant
Donor	NA	NSI	NSI-337	4	192	1	resistant
Donor	NA	NSI	NSI-338	4	192	1	resistant
Donor	NA	NSI	NSI-339	4	192	1	resistant
Donor	NA	NSI	NSI-340	4	192	1	resistant
Donor	NA	NSI	NSI-341	4	192	1	resistant
Donor	NA	NSI	NSI-342	4	192	1	resistant
Donor	NA	NSI	NSI-343	4	192	1	resistant
Donor	NA	NSI	NSI-344	4	192	1	resistant
Donor	NA	NSI	NSI-345	4	192	1	resistant
Donor	NA	NSI	NSI-346	4	192	1	resistant
Donor	NA	NSI	NSI-347	4	192	1	resistant
Donor	NA	NSI	NSI-348	4	192	1	resistant
Donor	NA	NSI	NSI-349	5	192	1	resistant
Donor	NA	NSI	NSI-350	5	192	1	resistant
Donor	NA	NSI	NSI-351	5	192	1	resistant
Donor	NA	NSI	NSI-352	5	192	1	resistant
Donor	NA	NSI	NSI-353	5	192	1	resistant
Donor	NA	NSI	NSI-354	5	192	1	resistant
Donor	NA	NSI	NSI-355	5	192	1	resistant
Donor	NA	NSI	NSI-356	5	192	1	resistant
Donor	NA	NSI	NSI-357	5	192	1	resistant
Donor	NA	NSI	NSI-358	5	192	1	resistant
Donor	NA	NSI	NSI-359	5	192	1	resistant
Donor	NA	NSI	NSI-360	5	192	1	resistant
Donor	NA	NSI	NSI-361	5	192	1	resistant
Donor	NA	NSI	NSI-362	5	192	1	resistant
Donor	NA	NSI	NSI-363	5	192	1	resistant
Donor	NA	NSI	NSI-364	5	192	1	resistant
Donor	NA	NSI	NSI-365	5	192	1	resistant
Donor	NA	NSI	NSI-366	5	192	1	resistant
Donor	NA	NSI	NSI-367	5	192	1	resistant
Donor	NA	NSI	NSI-368	5	192	1	resistant
Donor	NA	NSI	NSI-369	5	192	1	resistant
Donor	NA	NSI	NSI-370	5	192	1	resistant
Donor	NA	NSI	NSI-371	5	192	1	resistant
Donor	NA	NSI	NSI-372	5	192	1	resistant
Donor	NA	NSI	NSI-373	5	192	1	resistant
Donor	NA	NSI	NSI-374	5	192	1	resistant
Donor	NA	NSI	NSI-375	5	192	1	resistant
Donor	NA	NSI	NSI-376	5	192	1	resistant
Donor	NA	NSI	NSI-377	5	192	1	resistant
Donor	NA	NSI	NSI-378	5	192	1	resistant
Donor	NA	NSI	NSI-379	5	192	1	resistant
Donor	NA	NSI	NSI-380	5	192	1	resistant
Donor	NA	NSI	NSI-381	5	192	1	resistant
Donor	NA	NSI	NSI-382	5	192	1	resistant
Donor	NA	NSI	NSI-383	5	192	1	resistant
Donor	NA	NSI	NSI-384	5	192	1	resistant
Donor	NA	NSI	NSI-385	5	192	1	resistant
Donor	NA	NSI	NSI-386	5	192	1	resistant
Donor	NA	NSI	NSI-387	5	192	1	resistant
Donor	NA	NSI	NSI-388	5	192	1	resistant
Donor	NA	NSI	NSI-389	5	192	1	resistant
Donor	NA	NSI	NSI-390	5	192	1	resistant
Donor	NA	NSI	NSI-391	5	192	1	resistant
Donor	NA	NSI	NSI-392	5	192	1	resistant
Donor	NA	NSI	NSI-393	5	192	1	resistant
Donor	NA	NSI	NSI-394	5	192	1	resistant
Donor	NA	NSI	NSI-395	5	192	1	resistant
Donor	NA	NSI	NSI-396	6	192	1	resistant
Donor	NA	NSI	NSI-397	6	192	1	resistant
Donor	NA	NSI	NSI-398	6	192	1	resistant
Donor	NA	NSI	NSI-399	6	192	1	resistant
Donor	NA	NSI	NSI-400	6	192	1	resistant
Donor	NA	NSI	NSI-401	6	192	1	resistant
Donor	NA	NSI	NSI-402	6	192	1	resistant
Donor	NA	NSI	NSI-403	6	192	1	resistant
Donor	NA	NSI	NSI-404	6	192	1	resistant
Donor	NA	NSI	NSI-405	6	192	1	resistant
Donor	NA	NSI	NSI-406	6	192	1	resistant
Donor	NA	NSI	NSI-407	6	192	1	resistant
Donor	NA	NSI	NSI-408	6	192	1	resistant
Donor	NA	NSI	NSI-409	6	192	1	resistant
Donor	NA	NSI	NSI-410	6	192	1	resistant
Donor	NA	NSI	NSI-411	6	192	1	resistant
Donor	NA	NSI	NSI-412	6	192	1	resistant
Donor	NA	NSI	NSI-413	6	192	1	resistant
Donor	NA	NSI	NSI-414	6	192	1	resistant
Donor	NA	NSI	NSI-415	6	192	1	resistant
Donor	NA	NSI	NSI-416	6	192	1	resistant
Donor	NA	NSI	NSI-417	6	192	1	resistant
Donor	NA	NSI	NSI-418	6	192	1	resistant
Donor	NA	NSI	NSI-419	6	192	1	resistant
Donor	NA	NSI	NSI-420	6	192	1	resistant
Donor	NA	NSI	NSI-421	6	192	1	resistant
Donor	NA	NSI	NSI-422	6	192	1	resistant
Donor	NA	NSI	NSI-423	7	192	1	resistant
Donor	NA	NSI	NSI-424	7	192	1	resistant
Donor	NA	NSI	NSI-425	7	192	1	resistant
Donor	NA	NSI	NSI-426	7	192	1	resistant
Donor	NA	NSI	NSI-427	7	192	1	resistant
Donor	NA	NSI	NSI-428	7	192	1	resistant
Donor	NA	NSI	NSI-429	7	192	1	resistant
Donor	NA	NSI	NSI-430	7	192	1	resistant
Donor	NA	NSI	NSI-431	7	192	1	resistant
Donor	NA	NSI	NSI-432	7	192	1	resistant
Donor	NA	NSI	NSI-433	7	192	1	resistant
Donor	NA	NSI	NSI-434	7	192	1	resistant
Donor	NA	NSI	NSI-435	7	192	1	resistant
Donor	NA	NSI	NSI-436	7	192	1	resistant
Donor	NA	NSI	NSI-437	7	192	1	resistant
Donor	NA	NSI	NSI-438	7	192	1	resistant
Donor	NA	NSI	NSI-439	7	192	1	resistant
Donor	NA	NSI	NSI-440	7	192	1	resistant
Donor	NA	NSI	NSI-441	7	192	1	resistant
Donor	NA	NSI	NSI-442	7	192	1	resistant
Donor	NA	NSI	NSI-443	7	192	1	resistant
Donor	NA	NSI	NSI-444	7	192	1	resistant
Donor	NA	NSI	NSI-445	7	192	1	resistant
Donor	NA	NSI	NSI-446	7	192	1	resistant
Donor	NA	NSI	NSI-447	7	192	1	resistant
Donor	NA	NSI	NSI-448	7	192	1	resistant
Donor	NA	NSI	NSI-449	7	192	1	resistant
Donor	NA	NSI	NSI-450	7	192	1	resistant
Donor	NA	NSI	NSI-451	7	192	1	resistant
Donor	NA	NSI	NSI-452	7	192	1	resistant
Donor	NA	NSI	NSI-453	7	192	1	resistant
Donor	NA	NSI	NSI-454	7	192	1	resistant
Donor	NA	NSI	NSI-455	7	192	1	resistant
Donor	NA	NSI	NSI-456	7	192	1	resistant
Donor	NA	NSI	NSI-457	8	192	1	resistant
Donor	NA	NSI	NSI-458	8	192	1	resistant
Donor	NA	NSI	NSI-459	8	192	1	resistant
Donor	NA	NSI	NSI-460	8	192	1	resistant
Donor	NA	NSI	NSI-461	8	192	1	resistant
Donor	NA	NSI	NSI-462	8	192	1	resistant
Donor	NA	NSI	NSI-463	8	192	1	resistant
Donor	NA	NSI	NSI-464	8	192	1	resistant
Donor	NA	NSI	NSI-465	8	192	1	resistant
Donor	NA	NSI	NSI-466	8	192	1	resistant
Donor	NA	NSI	NSI-467	8	192	1	resistant
Donor	NA	NSI	NSI-468	8	192	1	resistant
Donor	NA	NSI	NSI-469	8	192	1	resistant
Donor	NA	NSI	NSI-470	8	192	1	resistant
Donor	NA	NSI	NSI-471	8	192	1	resistant
Donor	NA	NSI	NSI-472	8	192	1	resistant
Donor	NA	NSI	NSI-473	8	192	1	resistant
Donor	NA	NSI	NSI-474	8	192	1	resistant
Donor	NA	NSI	NSI-475	8	192	1	resistant
Donor	NA	NSI	NSI-476	8	192	1	resistant
Donor	NA	NSI	NSI-477	8	192	1	resistant
Donor	NA	NSI	NSI-478	8	192	1	resistant
Donor	NA	NSI	NSI-479	8	192	1	resistant
Donor	NA	NSI	NSI-480	8	192	1	resistant

## Sheet: Data S2
Data S2. Stats of the exome-capture information of the samples: raw reads (Paire end, PE), trimming, alignment (V9 oyster genome), bisulfite conversion efficiency, total SNPs and CpGs.
Sample_ID	PE reads	Trim clen_reads	Percentage celean_reads	Mapped reads	Percentage mapped	Bisulfite conversion rate	Number of SNPs	Number of CpGs	Excluded (< 7.8M PE)	excluded GWA and EWA criteria
C25_5_489	30517654	30309213	99.317	17436243	57.1349	99.6341	367309	1356180	no	no
D46_7_164	25594736	25471138	99.5171	15659402	61.1821	99.5482	313181	1251472	no	no
C15_6_115	24230357	24109793	99.5024	14975721	61.8056	99.6005	291255	1250650	no	no
J17_5_519	22536160	22431475	99.5355	13496696	59.8891	99.5672	279729	1192650	no	no
D49_8_713	21879077	21103467	96.455	13484882	61.6337	99.2641	243156	1203226	no	no
C55_4_195	21742761	20684509	95.1329	11719852	53.9023	99.2972	209903	1079997	no	no
J10_3_373	19954834	19268019	96.5582	12068063	60.4769	99.2742	217420	1143907	no	no
C42_6_163	14019358	13956648	99.5527	8672808	61.8631	99.6151	162479	973855	no	no
J2_2_317	1007720	950549	94.3267	33326	3.30707	99.6583	340	1643	yes	yes
E54_5_506	14978061	14942938	99.7655	9506641	63.4704	99.6354	163536	941452	no	yes
I27_2_286	31152467	30999204	99.508	19026113	61.0742	99.6207	356804	1352171	no	no
E10_3_187	17674467	17596422	99.5584	10113484	57.2209	99.6954	170286	945116	no	yes
D27_1_250	38407547	38364613	99.8882	24605676	64.0647	99.6952	290211	1295719	no	no
E1_1_241	44753756	44544443	99.5323	26379085	58.9427	99.6804	435820	1534475	no	no
C18_1_55	15722253	15706914	99.9024	10227547	65.0514	99.6759	113638	909140	no	yes
E19_8_84	15592448	15573367	99.8776	10329893	66.2493	99.6752	142582	980695	no	yes
J19_3_113	41736263	41647203	99.7866	23682172	56.7424	99.675	357397	1354260	no	no
D21_8_70	16005815	15986941	99.8821	10586760	66.1432	99.6729	142313	972143	no	yes
J55_1_265	42053593	41998073	99.868	25873186	61.5243	99.6713	326412	1348509	no	no
E51_8_728	1494006	1492011	99.8665	41008	2.74484	99.6656	495	2259	yes	yes
B52_5_144	15694776	15657452	99.7622	9584541	61.0684	99.6633	175624	986082	no	no
J16_2_339	38339069	38294511	99.8838	24279426	63.3282	99.6629	296980	1311787	no	no
B18_1_214	579602	549455	94.7987	14880	2.56728	99.6626	210	1195	yes	yes
E45_8_727	12320952	12307044	99.8871	7925422	64.3248	99.6599	85224	788911	no	yes
D53_2_10	32711089	32676667	99.8948	20144368	61.5827	99.6584	298708	1277755	no	no
B46_5_30	35335954	35268502	99.8091	21061767	59.6044	99.6556	326117	1317367	no	no
D41_8_71	16765072	1674615	9.98871	11029532	65.7888	99.6545	155269	1000843	no	yes
D29_5_140	30662467	30478327	99.3995	18938645	61.7649	99.6542	354068	1350046	no	no
D25_1_242	11922179	11906208	99.866	7886029	66.1459	99.6506	94581	811364	no	yes
E13_6_204	38860853	38609832	99.3541	23121760	59.4988	99.6504	430649	1466220	no	no
J30_7_650	17591749	17561975	99.8308	10945075	62.2171	99.6497	202523	1053308	no	no
E14_6_556	7863305	7830877	99.5876	4579894	58.2439	99.6495	38221	277489	no	yes
B25_2_73	53719031	53610206	99.7974	31917235	59.4151	99.647	440603	1503853	no	no
E42_4_3	26403489	26273545	99.5079	16045658	60.771	99.6463	315813	1301825	no	no
E53_7_53	16305569	16200401	99.355	9872352	60.5459	99.6454	209276	1060237	no	no
C19_8_699	32773525	32725313	99.8529	19944370	60.8551	99.6446	315410	1300483	no	no
E55_2_45	33057387	32966802	99.726	19702136	59.5998	99.6441	277513	1254340	no	no
I59_8_719	42381655	42335144	99.8903	25524743	60.2259	99.6431	419210	1450132	no	no
E48_4_114	22004726	21905704	99.55	13458750	61.163	99.6419	266938	1208536	no	no
E11_7_86	24874870	24756387	99.5237	13813051	55.5301	99.6404	261039	1188843	no	no
E28_8_132	37726900	37687463	99.8955	23807841	63.1057	99.64	346275	1355205	no	no
D5_8_88	39848361	39596067	99.3669	23697374	59.4689	99.6395	450587	1501734	no	no
J28_7_662	35602651	35383112	99.3834	21239189	59.6562	99.6393	393679	1407815	no	no
D36_3_60	20001525	19899648	99.4907	11948693	59.7389	99.6384	240461	1146135	no	no
D54_1_23	31467587	31249502	99.307	18671866	59.3368	99.6377	383130	1386877	no	no
E5_1_255	28216362	2817859	9.98661	17898017	63.4313	99.637	251217	1224912	no	no
D35_5_179	35103007	34892204	99.3995	21204058	60.4052	99.6369	407391	1431432	no	no
B39_5_161	12243831	12227354	99.8654	7977858	65.1582	99.6368	97491	832936	no	yes
C60_8_702	50657803	50596799	99.8796	31773474	62.7218	99.6362	381159	1451022	no	no
C43_3_74	16924065	16811833	99.3368	10115363	59.7691	99.6357	218155	1072541	no	no
E7_4_20	10435297	10368454	99.3595	6313026	60.4969	99.6351	122473	788558	no	yes
C28_8_709	62681155	62276114	99.3538	37522425	59.8624	99.6344	614204	1744766	no	yes
B51_8_16	28854258	28825799	99.9014	18390591	63.7361	99.6343	292591	1274353	no	no
D52_7_646	25432331	24400067	95.9411	15037458	59.1273	99.6338	256218	1204562	no	no
E59_2_5	16018787	15945765	99.5441	8803588	54.9579	99.6336	196411	958394	no	yes
C51_1_56	35697289	35531853	99.5366	20795228	58.2544	99.6335	429501	1484466	no	no
J22_6_557	3703747	3697946	99.8434	72788	1.96525	99.6308	941	3159	yes	yes
J26_4_422	40430470	40379658	99.8743	24848163	61.459	99.6303	396493	1420445	no	no
I46_8_2	16097442	16020329	99.521	9642634	59.9017	99.6301	187583	1026246	no	no
I37_4_476	30422455	30276633	99.5207	18610763	61.1744	99.6297	353552	1374407	no	no
I21_3_394	34741728	34584362	99.547	18310183	52.7037	99.6295	377583	1366060	no	no
I60_8_701	40700516	40640872	99.8535	24546545	60.3102	99.6293	400005	1420038	no	no
E9_5_78	14983027	14889755	99.3775	9186281	61.3112	99.6283	202752	1032231	no	no
I39_4_429	39234844	39162223	99.8149	22313210	56.8709	99.6281	333025	1326182	no	no
D8_4_472	21060552	20954007	99.4941	12286352	58.3382	99.6279	266794	1178167	no	no
B60_3_59	20409245	20374337	99.829	12824412	62.8363	99.6279	232313	1119788	no	no
D12_6_191	10471936	10035309	95.8305	6092424	58.1786	99.6276	86094	699336	no	yes
I42_1_253	32831653	32791719	99.8784	20088046	61.185	99.6276	321372	1303415	no	no
I31_2_155	27701826	27532933	99.3903	16067202	58.0005	99.6274	332589	1286903	no	no
J18_1_252	31102384	29786979	95.7707	16885624	54.2904	99.6271	269154	1236572	no	no
C52_7_118	20976014	209224	0.997444	12933439	61.6582	99.627	247656	1139909	no	no
J60_8_693	48617898	48565318	99.8919	29309680	60.2858	99.6261	430919	1472309	no	no
D57_7_83	25550039	2443048	9.56182	15605323	61.0775	99.6259	221339	1158049	no	no
B9_3_348	19446080	19336156	99.4347	11964027	61.5241	99.6253	230894	1155043	no	no
J11_8_700	41509360	41467344	99.8988	25195988	60.6995	99.6251	401221	1425324	no	no
C13_3_380	18557036	18455068	99.4505	9744314	52.5101	99.6251	214506	1001092	no	no
D31_2_24	24758516	24625405	99.4624	14932115	60.311	99.6249	300018	1260845	no	no
I11_3_387	28645708	28475215	99.4048	16551265	57.7792	99.6246	334568	1312319	no	no
D40_4_11	21676798	21540551	99.3715	13168080	60.7473	99.6242	282011	1211550	no	no
E60_8_8	31656207	31516244	99.5579	18136707	57.2927	99.6238	388027	1403782	no	no
I49_3_375	40538415	40491751	99.8849	25212138	62.1932	99.6234	303830	1325574	no	no
I40_2_316	48078003	47839807	99.5046	28430464	59.134	99.6232	480168	1542459	no	no
E32_8_697	25538943	24464572	95.7932	15082426	59.0566	99.6231	250096	1202527	no	no
B23_7_165	40729203	40504843	99.4491	24937648	61.2279	99.6226	429944	1485088	no	no
D48_5_64	35043421	35006378	99.8943	21873440	62.4181	99.6223	327982	1334785	no	no
I53_5_529	22002599	21882758	99.4553	13305499	60.4724	99.6222	282657	1228896	no	no
B40_2_112	34527051	33165597	96.0568	20671108	59.8693	99.6221	334410	1353825	no	no
I55_4_459	25874171	25827074	99.818	15589645	60.2518	99.622	278704	1212611	no	no
J56_3_208	57741689	57614948	99.7805	31732736	54.9564	99.6218	439255	1479279	no	no
I29_7_666	25505877	24471928	95.9462	15218633	59.6672	99.6215	260347	1213557	no	no
J48_2_296	26867289	25759798	95.8779	16137261	60.0629	99.6214	275330	1247098	no	no
I33_4_433	34363709	34132858	99.3282	19362173	56.3448	99.6204	373011	1371192	no	no
B14_3_202	19875770	19790969	99.5733	12313596	61.9528	99.6203	218717	1126032	no	no
E23_1_221	24686909	24644326	99.8275	15152383	61.3782	99.6199	258798	1185465	no	no
E50_3_400	19668789	19617465	99.7391	12347739	62.7783	99.6196	219638	1092051	no	no
E35_4_28	18039671	17922929	99.3529	11054587	61.2793	99.6188	231178	1116543	no	no
B5_4_48	35451356	35263906	99.4712	21572601	60.8513	99.6171	392820	1425807	no	no
D30_4_172	27490908	27456561	99.8751	17677369	64.3026	99.6171	236697	1194722	no	no
I34_5_535	32889310	32682221	99.3703	19091099	58.0465	99.6168	366299	1364068	no	no
I54_3_401	29382075	29176258	99.2995	17148848	58.365	99.6168	364531	1360147	no	no
I48_1_220	18344632	18266915	99.5764	11043961	60.2027	99.6164	217395	1115336	no	no
I23_3_367	27044076	2687775	9.9385	15973717	59.0655	99.6163	348687	1333811	no	no
J23_7_684	14023852	14001629	99.8415	9201803	65.6154	99.6163	130105	918976	no	yes
E4_1_256	29096346	27914735	95.939	16598096	57.0453	99.6162	277893	1258778	no	no
B31_6_548	29015113	28874841	99.5166	17435178	60.09	99.6162	315134	1277818	no	no
B58_5_149	30234618	28974128	95.831	17948313	59.3635	99.6161	286205	1268580	no	no
I1_2_325	24185415	24039194	99.3954	14579408	60.2818	99.6161	310995	1266647	no	no
I4_1_268	20774710	20655386	99.4256	12604831	60.6739	99.6158	284329	1209387	no	no
D6_3_397	39094528	38887601	99.4707	22969900	58.7548	99.6155	430193	1470326	no	no
D23_3_404	21822218	21694501	99.4147	13453184	61.649	99.6155	252414	1226183	no	no
D14_7_99	31737679	30417728	95.8411	20138994	63.4545	99.6154	250587	1257597	no	no
J24_3_356	19614419	19532438	99.582	12127825	61.8312	99.6151	240522	1145046	no	no
I57_5_521	25844655	25682574	99.3729	14808259	57.2972	99.6145	295467	1257770	no	no
I20_5_500	30257370	30109658	99.5118	17257428	57.0355	99.6137	365410	1350692	no	no
J40_1_232	20433202	20321987	99.4557	12586284	61.5972	99.6126	278457	1205199	no	no
E57_4_124	49525469	49428002	99.8032	28615717	57.7798	99.6122	383719	1398768	no	no
J35_5_518	25844410	25692166	99.4109	15622057	60.4466	99.6121	289214	1319346	no	no
D1_4_29	31932999	31786026	99.5397	18459507	57.807	99.612	369097	1365391	no	no
C40_5_190	15495655	15415752	99.4844	9226110	59.54	99.6118	198700	1027816	no	no
J1_5_505	2575378	2563014	99.5199	72055	2.79784	99.6117	950	3590	yes	yes
C35_3_351	27895645	26752159	95.9008	16209160	58.1064	99.6116	269865	1240984	no	no
C6_4_148	18551395	18431313	99.3527	11529333	62.1481	99.6113	234080	1132368	no	no
E3_4_76	9958792	9896626	99.3758	5936686	59.6125	99.6102	105313	749110	no	yes
E6_4_475	44058837	44014091	99.8984	27039057	61.3703	99.6096	426388	1464559	no	no
B42_2_150	40188171	39976534	99.4734	24662303	61.3671	99.6093	415788	1468250	no	no
D39_1_9	39614101	39515643	99.7515	21901786	55.2879	99.6093	315632	1275026	no	no
I5_2_315	31496915	31331764	99.4757	19091331	60.6133	99.6086	336682	1316671	no	no
J47_1_275	27020497	26887421	99.5075	16277117	60.2399	99.6085	330991	1329790	no	no
I35_7_678	45102531	45021564	99.8205	26441557	58.6254	99.6077	374934	1400400	no	no
B44_8_692	28697442	28547593	99.4778	17548761	61.151	99.6063	336729	1334338	no	no
E49_3_61	20381930	20341316	99.8007	12447992	61.0737	99.6059	235569	1125152	no	no
E52_5_485	834413	82934299	9939.24	24436	2.92853	99.6046	290	1426	yes	yes
E8_7_681	30209678	28926883	95.7537	18190711	60.2148	99.6043	279219	1264979	no	no
J36_1_273	29546218	29397458	99.4965	17551908	59.4049	99.6034	347084	1328175	no	no
J39_1_238	18542198	18439992	99.4488	11226929	60.548	99.6031	256378	1146332	no	no
E16_5_50	21557794	21449351	99.497	12230352	56.7329	99.6023	265471	1170844	no	no
I17_5_510	33351146	33116106	99.2953	18436463	55.2798	99.6017	372462	1362451	no	no
D38_3_363	18632781	18551628	99.5645	11100029	59.5726	99.6006	222977	1085404	no	no
C49_2_57	17331783	17293051	99.7765	9061600	52.2831	99.6005	139430	879478	no	yes
E58_1_152	48635823	48404263	99.5239	27368989	56.2733	99.6002	516131	1608959	no	no
B32_7_42	26557456	25471263	95.91	15121664	56.9394	99.6001	248384	1200441	no	no
D24_8_69	10305381	9771616	94.8205	7209284	69.9565	99.5999	13990	538874	no	yes
B47_6_116	15121457	15052119	99.5415	9304144	61.5294	99.5981	166999	998405	no	no
B24_2_199	16405596	16326950	99.5206	9865397	60.1343	99.5974	200517	1008692	no	no
I19_2_299	19690690	19580154	99.4386	11730443	59.5735	99.5972	240357	1125331	no	no
C54_5_136	31573779	31434673	99.5594	17806040	56.395	99.595	373179	1373972	no	no
C16_3_344	24326693	24172817	99.3675	14225810	58.4782	99.5937	289631	1220263	no	no
C59_5_141	30449305	29073161	95.4805	18659958	61.282	99.5914	266470	1247899	no	no
C14_7_138	28209262	26637881	94.4296	16516133	58.5486	99.5884	263944	1226559	no	no
E33_3_75	14906364	14813429	99.3765	8700852	58.37	99.5884	188555	990879	no	no
E27_4_21	30370333	30216794	99.4944	18702405	61.5812	99.588	353385	1367393	no	no
E21_8_133	33117935	32938468	99.4581	19173426	57.8944	99.5876	353663	1330110	no	no
C1_4_426	42044826	41816199	99.4562	24228039	57.6243	99.5872	483230	1580638	no	no
E41_7_658	17201840	1709758	9.93939	10447748	60.7362	99.5862	200449	1098978	no	no
J42_3_347	18236911	18154346	99.5473	11012267	60.3845	99.5853	220610	1084443	no	no
C4_6_544	27274725	27088500	99.3172	15631358	57.3108	99.5851	321233	1287296	no	no
C27_3_349	31034040	30875867	99.4903	19127339	61.6334	99.5846	345129	1338278	no	no
J32_4_466	22802870	22696388	99.533	13626234	59.7567	99.5831	258867	1171692	no	no
J41_4_416	21926082	21874076	99.7628	13070363	59.611	99.5829	234919	1115615	no	no
B34_1_213	35330380	35160682	99.5197	21709030	61.4458	99.5814	358133	1361975	no	no
D10_5_63	41411203	41191475	99.4694	23896518	57.7054	99.5806	457840	1559750	no	no
I45_1_263	32053768	31905541	99.5376	19322455	60.2814	99.5799	357434	1354414	no	no
D2_7_679	28637027	28510763	99.5591	16799107	58.6622	99.5799	343414	1350780	no	no
D47_2_290	42433273	40644034	95.7834	21955464	51.7412	99.5797	336148	1385441	no	no
I51_7_675	35687740	35650189	99.8948	21544707	60.3701	99.5796	348001	1341906	no	no
E40_7_670	24843010	2471303	9.94768	15280058	61.5065	99.5786	276316	1271864	no	no
B56_1_269	35910425	35753363	99.5626	21558478	60.034	99.5785	402837	1416263	no	no
B26_4_13	21989172	21953152	99.8362	13334934	60.6432	99.5769	244936	1128781	no	no
E22_6_595	38654300	38460201	99.4979	24268967	62.7847	99.5756	382063	1404915	no	no
B48_4_465	23650710	2353134	9.94953	13905111	58.7936	99.5754	290104	1201241	no	no
I52_7_685	19338414	19232689	99.4533	11817948	61.1113	99.5752	263661	1175048	no	no
C45_5_507	25586647	25464631	99.5231	15432639	60.3152	99.5748	313074	1284558	no	no
B55_5_189	21665742	21575485	99.5834	13306543	61.4174	99.5745	265125	1176673	no	no
D11_8_205	32737025	32584626	99.5345	19238177	58.7658	99.5722	393301	1440284	no	no
C38_1_224	21560104	20604422	95.5674	12501406	57.984	99.5719	181157	1062768	no	no
I24_3_366	21262388	21155402	99.4968	12984759	61.0691	99.5717	260959	1167024	no	no
D15_4_418	33290198	33134003	99.5308	18543826	55.7036	99.5712	378107	1396051	no	no
J21_4_421	19329575	19240197	99.5376	11457301	59.2734	99.571	248774	1109388	no	no
J44_5_528	26082290	25948283	99.4862	15716303	60.2566	99.5707	310814	1263000	no	no
C2_4_183	20473431	20439750	99.8355	12034151	58.7794	99.5707	215846	1066892	no	no
B59_4_456	27309142	27176433	99.514	16580467	60.714	99.5698	316446	1265258	no	no
C12_2_135	28273563	28102643	99.3955	16343350	57.8044	99.5693	341376	1335824	no	no
E56_8_211	21243795	21148813	99.5529	13292188	62.5697	99.5689	262469	1168511	no	no
D26_3_405	19271329	19172199	99.4856	11294618	58.6084	99.5689	242801	1099327	no	no
J5_3_408	23109805	22995084	99.5036	14035828	60.7354	99.5683	287719	1254928	no	no
D34_4_6	20446446	20318671	99.3751	12090297	59.1315	99.5676	245345	1159114	no	no
C32_6_562	24052311	23917161	99.4381	14301404	59.4596	99.5675	289887	1217861	no	no
B19_7_91	20287515	20196837	99.553	12271701	60.4889	99.5668	235460	1148725	no	no
J52_2_301	18104490	18009424	99.4749	11219014	61.9681	99.566	207748	1113519	no	no
C29_3_346	27112089	26006809	95.9233	13518490	49.8615	99.5635	208783	1065620	no	no
J7_1_272	34842849	34656238	99.4644	21118015	60.6093	99.5615	379082	1390463	no	no
I28_3_369	21495052	21368139	99.4096	13099834	60.9435	99.5612	277099	1182208	no	no
E29_3_395	18473558	18387415	99.5337	11050170	59.8161	99.5595	236364	1089599	no	no
J37_2_312	22532070	22502871	99.8704	13817953	61.3257	99.5592	251746	1147918	no	no
E34_6_67	23268871	23146728	99.4751	13528397	58.1395	99.5583	277604	1175382	no	no
D20_8_192	30013003	28796813	95.9478	15690080	52.2776	99.5551	249293	1184654	no	no
J3_5_523	30914984	30755201	99.4832	18675575	60.4095	99.5547	373302	1361279	no	no
J8_6_566	14369657	14299664	99.5129	8808249	61.2976	99.5531	168634	997200	no	no
C36_1_215	24088807	23966466	99.4921	14855803	61.671	99.5526	296449	1276110	no	no
B20_2_154	36263603	36079487	99.4923	22138855	61.0498	99.5514	392073	1411546	no	no
B38_1_180	27162864	27126141	99.8648	17039381	62.7304	99.5512	285255	1236114	no	no
B11_6_546	27750626	27585953	99.4066	15854816	57.1332	99.5494	313050	1295678	no	no
E2_1_267	36572035	35014181	95.7403	18717929	51.181	99.5492	291631	1288648	no	no
C44_4_462	35624797	35444831	99.4948	21213482	59.547	99.548	393675	1387577	no	no
B10_2_308	38644702	38450854	99.4984	23015552	59.5568	99.5474	438574	1526594	no	no
D7_2_153	43381514	43279787	99.7655	25240410	58.1824	99.5448	380398	1406430	no	no
C48_6_175	30069043	29888479	99.3995	16427242	54.6317	99.5413	329435	1270695	no	no
C10_8_206	33729038	33547833	99.4628	19767927	58.608	99.5405	405920	1467104	no	no
E37_5_51	35282381	35072522	99.4052	19394379	54.969	99.5395	378186	1360983	no	no
B22_2_311	20793930	20698669	99.5419	12452112	59.8834	99.5388	262667	1146261	no	no
B13_7_131	36004288	35813217	99.4693	20678020	57.4321	99.5382	402506	1454554	no	no
D51_7_81	32000225	31856082	99.5496	19307415	60.3352	99.5369	358984	1333670	no	no
I12_6_616	48543524	4826871	9.94339	29565372	60.9049	99.5354	484621	1560435	no	no
I2_6_554	36317280	36105789	99.4177	20639446	56.8309	99.5335	400967	1408104	no	no
D45_8_89	33300947	33130973	99.4896	19835270	59.5637	99.5314	384005	1382980	no	no
I36_5_520	25897872	25768829	99.5017	14861632	57.3855	99.5303	316505	1241943	no	no
I25_7_668	29919032	29790326	99.5698	18172849	60.7401	99.5265	335188	1297840	no	no
D43_3_390	32778564	32613318	99.4959	19610455	59.8271	99.5234	376147	1359153	no	no
B12_8_147	39733690	39505455	99.4256	22900860	57.6359	99.513	435245	1522286	no	no
E20_1_210	34707474	33176963	95.5903	17893711	51.5558	99.5053	263072	1240353	no	no
B43_7_7	16537417	15720519	95.0603	9440808	57.0876	99.5027	208854	1076535	no	no
J27_8_695	30863805	30722835	99.5433	18915483	61.2869	99.5011	342496	1306072	no	no
D44_5_79	20539479	19613516	95.4918	11753150	57.2222	99.4929	244765	1142462	no	no
D13_1_36	37327062	37110043	99.4186	21902339	58.6768	99.4922	391024	1394429	no	no
B30_7_166	19433813	18537906	95.39	11133713	57.2904	99.4877	231230	1113099	no	no
D56_4_19	20395043	19461835	95.4243	12043076	59.049	99.4838	249715	1151083	no	no
B4_1_44	31964011	31917872	99.8557	19549180	61.16	99.4805	330612	1307963	no	no
E12_5_129	19905670	19005482	95.4777	11338651	56.9619	99.4801	229101	1121366	no	no
B7_7_167	42805511	42576878	99.4659	25434010	59.4176	99.4724	454906	1502614	no	no
D19_2_200	20837202	20109479	96.5076	12244981	58.765	99.47	230778	1157216	no	no
C26_1_34	15461636	14741537	95.3427	8874932	57.3997	99.4655	171979	981527	no	no
C53_6_145	24936081	24820497	99.5365	15262479	61.2064	99.4616	282117	1197837	no	no
B43_2_130	18335039	1748178	9.53463	10497741	57.2551	99.4573	178349	999343	no	no
D50_8_117	20420557	1940821	9.50425	11620769	56.9072	99.4319	241862	1132129	no	no
E31_3_122	18131454	17267523	95.2352	10470116	57.7456	99.4182	200804	1065634	no	no
C46_6_186	18191384	17373075	95.5017	10802265	59.3812	99.3451	200562	1073708	no	no
B36_1_54	20099703	19393708	96.4875	12138860	60.3932	99.3366	222791	1147747	no	no
C22_7_82	15445856	14719152	95.2952	8815910	57.0762	99.3231	171005	972663	no	no
I9_1_216	19317676	18647071	96.5285	11374590	58.8818	99.3154	205069	1114955	no	no
I41_1_229	18681736	18027033	96.4955	11438948	61.2306	99.3128	209299	1125534	no	no
D60_7_97	32088037	31912295	99.4523	18499758	57.6531	99.2854	331696	1293713	no	no
I56_3_370	25805626	25697547	99.5812	16395142	63.5332	99.2698	303746	1279062	no	no
B3_4_160	17149163	15715179	91.6382	9326057	54.382	99.2545	183757	993700	no	no
B41_3_27	15380010	1461351	9.50163	8488240	55.1901	99.2471	154409	941027	no	yes
B37_4_159	18727917	17814563	95.123	8968417	47.888	99.1442	142258	874921	no	yes
C8_3_142	17500819	16912617	96.639	10292064	58.809	98.6084	165712	1054461	no	no

## Sheet: Data S3
Data S3. Genome Wide Association (GWA) mapping showing the 113 significant SNPs associated with POMS in binary trait. (See the legend for more detailed information)
SNP	Location in Gene	Gene_IDS	Location in Gene2	CHR (New genome)	Location (new genome)	Scaffold (V9 genome)	Location (V9 genome)	A1	F_A	F_U	A2	CHISQ	P-value	OR	Gene Annotation or (family or domain containing name)		Legend
scaffold1832_479264	intron	CGI_10018487	intron	6	16578108	scaffold1832	479264	T	0.2076	0.4505	A	29.52	5.531e-08	0.3196	SUMO-activating enzyme subunit 2		CHR (New genome)	The location of the SNP in the new C. gigas genome ROSLIN
scaffold364_478394	exon	CGI_10022698	exon	4	32983084	scaffold364	478394	T	0.02542	0.1485	C	21.86	2.932e-06	0.1496	AAEL010828- partial [Aedes aegypti]		Location (new genome)	The approximate location in the new C. gigas genome of ROSLIN in ±100bp
scaffold107_570179	exon	CGI_10025062	exon	10	28508478	scaffold107	570179	C	0.141	0.32	T	19.9	8.148e-06	0.3489	All-trans-retinol 13,14-reductase		Scaffold (V9 genome)	The location in the scaffold of old C. gigas genome.
scaffold39390_25090	exon	CGI_10003347	exon	10	32962904	scaffold39390	25090	T	0.2331	0.4314	C	19.62	9.46e-06	0.4006	SCO-spondin-like		Location (V9 genome)	The exact location of the SNP in the old C. gigas genome
C37024_18634	exon	CGI_10002229	exon	3	40362839	C37024	18634	T	0.2161	0.4059	G	18.55	1.655e-05	0.4034	seipin [Orussus abietinus]		A1	Allele 1 (usually minor)
scaffold39390_25137	exon	CGI_10003347	exon	10	32962951	scaffold39390	25137	T	0.2669	0.4608	C	17.91	2.312e-05	0.4261	SCO-spondin-like		F_A	Allele 1 frequency among cases
scaffold749_47184	close to gene	CGI_10002826	close to gene	6	51471274	scaffold749	47184	A	0.5261	0.3247	T	17.37	3.08e-05	2.308	mitochondrial import inner membrane translocase subunit Tim22		F_U	Allele 1 frequency among controls
scaffold1235_76550	intron	CGI_10011831	intron	4	41130261	scaffold1235	76550	C	0.4449	0.2574	A	16.64	4.525e-05	2.312	X-ray radiation resistance-associated 1		A2	Allele 2
scaffold198_870932	intron	CGI_10027830	intron	6	4049627	scaffold198	870932	A	0.5348	0.3384	T	16.63	4.553e-05	2.248	hypothetical protein CGI_10027830		CHISQ	Allelic test chi-square statistic.
scaffold469_659950	intron	CGI_10024691	intron	3	20851267	scaffold469	659950	T	0.1483	0.03431	A	16.47	4.951e-05	4.9	Patatin-like phospholipase domain-containing 7		P	Allelic test p-value
scaffold39366_53158	intron	CGI_10003339	intron	9	17690338	scaffold39366	53158	T	0.04783	0.1667	A	16.29	5.428e-05	0.2511	organic cation transporter -like		OR	odds(allele 1 | case) / odds(allele 1 | control)
scaffold1533_317105	exon	CGI_10012880	exon	8	37551544	scaffold1533	317105	A	0.2712	0.4559	T	16.26	5.511e-05	0.4441	Tripartite motif-containing 2
scaffold54_367971	intron	CGI_10023676	intron	8	44774451	scaffold54	367971	T	0.3347	0.1667	G	16.2	5.713e-05	2.516	Dual serine threonine and tyrosine kinase
scaffold1179_179587	exon	CGI_10027347	exon	1	5417426	scaffold1179	179587	T	0.4958	0.3088	G	15.82	6.974e-05	2.2	coatomer subunit alpha isoform X2
scaffold678_201258	intron	CGI_10026340	intron	6	50785903	scaffold678	201258	T	0.5805	0.3911	G	15.62	7.729e-05	2.155	Telomerase-binding EST1A
scaffold1583_870363	exon	CGI_10025848	exon	6	39866798	scaffold1583	870363	T	0.3898	0.5784	A	15.6	7.824e-05	0.4656	alpha-N-acetylgalactosamine-specific lectin-like [Crassostrea gigas]
C33664_12120	exon	CGI_10001114	exon	3	11102126	C33664	12120	T	0.3333	0.5196	C	15.52	8.151e-05	0.4623	hypothetical protein CGI_10001114
scaffold593_316932	exon	CGI_10022523	exon	1	21149835	scaffold593	316932	A	0.3291	0.5147	G	15.47	8.4e-05	0.4624	0
scaffold1841_87559	intron	CGI_10008271	intron	10	50356219	scaffold1841	87559	G	0.2076	0.3775	A	15.44	8.509e-05	0.4322	ankyrin repeat and KH domain-containing 1-like isoform X2
scaffold631_17116	exon	CGI_10014166	exon	1	2653358	scaffold631	17116	A	0.3814	0.5686	T	15.41	8.644e-05	0.4676	zinc finger 768-like isoform X3 [Lingula anatina]
scaffold873_45939	intron	CGI_10014415	intron	3	9466302	scaffold873	45939	T	0.5085	0.3235	G	15.34	8.995e-05	2.163	limbic system-associated membrane -like [Crassostrea gigas]
scaffold557_239727	intron	CGI_10017968	intron	99	100	scaffold557	239727	T	0.359	0.5441	C	15.12	0.0001006	0.4692	ubiquitin carboxyl-terminal hydrolase 19-like
scaffold500_172897	exon	CGI_10008719	exon	7	23998155	scaffold500	172897	G	0.1144	0.01961	T	15.01	0.0001067	6.459	heat shock 70 kDa 12A-like
scaffold160_609047	exon	CGI_10020612	exon	5	6341739	scaffold160	609047	A	0.3983	0.5833	C	15	0.0001076	0.4728	hypothetical protein CGI_10020612
scaffold1670_92453	exon	CGI_10017599	exon	9	18714687	scaffold1670	92453	T	0.3504	0.5343	A	14.99	0.0001083	0.4702	ankyrin repeat domain-containing 6-like [Lingula anatina]
scaffold1901_58205	intron	CGI_10015545	intron	9	13801514	scaffold1901	58205	T	0.5385	0.352	A	14.96	0.00011	2.147	calcitonin receptor-like isoform X1 [Crassostrea gigas]
scaffold163_174660	intron	CGI_10018615	intron	10	18105891	scaffold163	174660	G	0.4619	0.2822	A	14.93	0.0001115	2.183	Hypoxia-inducible factor 1-alpha inhibitor
scaffold631_17106	exon	CGI_10014166	exon	1	2653368	scaffold631	17106	G	0.3008	0.4804	T	14.91	0.0001128	0.4654	zinc finger 768-like isoform X3 [Lingula anatina]
scaffold42184_48477	exon	CGI_10006328	exon	88	80713	scaffold42184	48477	T	0.2949	0.14	C	14.9	0.0001132	2.569	Iporin [Crassostrea gigas]
scaffold42184_48478	exon	CGI_10006328	exon	88	80712	scaffold42184	48478	A	0.2949	0.14	G	14.9	0.0001132	2.569	Iporin [Crassostrea gigas]
scaffold39064_3039	exon	CGI_10003156	exon	1	8268760	scaffold39064	3039	C	0.5212	0.3382	A	14.89	0.0001139	2.13	Acyl- synthetase short-chain family member mitochondrial
scaffold100_1110867	exon	CGI_10026464	exon	6	32767522	scaffold100	1110867	A	0.4407	0.2647	C	14.72	0.0001246	2.189	Polycystic kidney disease 1-like 2
scaffold138_192913	exon	CGI_10008435	exon	7	36432975	scaffold138	192913	C	0.06897	0.1919	T	14.71	0.0001256	0.3119	cell wall integrity and stress response component 4-like
scaffold1315_95359	exon	CGI_10021595	exon	10	53565011	scaffold1315	95359	T	0.2288	0.09314	A	14.56	0.0001361	2.889	Tripartite motif-containing 3
scaffold203_656390	exon	CGI_10021081	exon	1	27815513	scaffold203	656390	T	0.2	0.365	C	14.55	0.0001364	0.4349	fibrillin-1-like [Crassostrea gigas]
scaffold203_656391	exon	CGI_10021081	exon	1	27815512	scaffold203	656391	T	0.2	0.365	C	14.55	0.0001364	0.4349	fibrillin-1-like [Crassostrea gigas]
scaffold203_656395	exon	CGI_10021081	exon	1	27815508	scaffold203	656395	T	0.2	0.365	C	14.55	0.0001364	0.4349	fibrillin-1-like [Crassostrea gigas]
scaffold203_656403	exon	CGI_10021081	exon	1	27815500	scaffold203	656403	T	0.2	0.365	C	14.55	0.0001364	0.4349	fibrillin-1-like [Crassostrea gigas]
scaffold535_373565	close to gene	CGI_10020291	close to gene	4	9747977	scaffold535	373565	G	0.5174	0.335	A	14.5	0.0001402	2.128	Hemicentin-1
scaffold556_406324	intron	CGI_10016808	intron	7	5311649	scaffold556	406324	T	0.3602	0.1961	A	14.49	0.0001412	2.308	(Down syndrome cell adhesion molecule (DSCAM))
scaffold1116_151400	exon	CGI_10009132	exon	1	50558752	scaffold1116	151400	C	0.1949	0.3564	T	14.43	0.0001457	0.4371	Ras and EF-hand domain-containing partial
scaffold432_280475	exon	CGI_10023093	exon	4	47352603	scaffold432	280475	A	0.411	0.2402	T	14.4	0.0001478	2.207	PREDICTED: uncharacterized protein LOC105330599 [Crassostrea gigas]
scaffold508_227821	exon	CGI_10011205	exon	7	26067848	scaffold508	227821	T	0.5678	0.3861	C	14.38	0.0001493	2.088	sortilin-related receptor-like isoform X1
scaffold1249_71396	exon	CGI_10019046	exon	7	30435515	scaffold1249	71396	A	0.3491	0.5297	T	14.34	0.0001527	0.4763	laminin subunit gamma-1-like
scaffold665_177785	intron	CGI_10008301	intron	6	58600162	scaffold665	177785	T	0.02119	0.1078	A	14.27	0.0001588	0.1791	fatty acid-binding heart [Myotis brandtii]
scaffold82_218546	exon	CGI_10025248	exon	7	48001729	scaffold82	218546	G	0.08475	0.2108	T	14.17	0.0001672	0.3467	PREDICTED: uncharacterized protein LOC105333164
scaffold1512_509767	exon	CGI_10019874	exon	4	20849487	scaffold1512	509767	T	0.03017	0.125	C	14.08	0.000175	0.2178	KAT8 regulatory NSL complex subunit 3
scaffold853_362477	intron	CGI_10017506	intron	6	34346837	scaffold853	362477	T	0.2797	0.4531	A	13.87	0.000196	0.4686	notchless homolog 1-like
scaffold853_362479	intron	CGI_10017506	intron	6	34346835	scaffold853	362479	T	0.2797	0.4531	C	13.87	0.000196	0.4686	notchless homolog 1-like
scaffold1144_159627	intron	CGI_10013961	intron	10	23051894	scaffold1144	159627	A	0.5427	0.3636	T	13.85	0.0001984	2.077	neuronal acetylcholine receptor subunit alpha-10-like
scaffold39390_25184	intron	CGI_10003347	intron	10	32962998	scaffold39390	25184	T	0.2415	0.4069	A	13.79	0.0002047	0.4642	SCO-spondin-like
scaffold1219_910726	exon	CGI_10024309	exon	7	46963833	scaffold1219	910726	G	0.07627	0.1961	A	13.72	0.0002118	0.3385	heat shock 75 mitochondrial-like
scaffold471_44041	exon	CGI_10026998	exon	7	7101742	scaffold471	44041	C	0.4449	0.2745	T	13.69	0.0002151	2.118	kinase D-interacting substrate of 220 kDa isoform X4 [Vollenhovia emeryi]
scaffold471_44042	exon	CGI_10026998	exon	7	7101743	scaffold471	44042	C	0.4449	0.2745	T	13.69	0.0002151	2.118	kinase D-interacting substrate of 220 kDa isoform X4 [Vollenhovia emeryi]
scaffold341_24460	intron	CGI_10002986	intron	6	54837680	scaffold341	24460	T	0.08898	0.009901	A	13.68	0.0002166	9.767	F-box only 42
scaffold377_119115	intron	CGI_10019401	intron	3	4217780	scaffold377	119115	C	0.1186	0.2549	A	13.66	0.0002195	0.3935	TNF receptor-associated factor 3-like
scaffold425_1022500	intron	CGI_10026011	intron	6	3867123	scaffold425	1022500	T	0.02542	0.1127	C	13.55	0.0002321	0.2053	chromodomain-helicase-DNA-binding 4-like isoform X3
scaffold226_793063	exon	CGI_10025375	exon	7	53405553	scaffold226	793063	T	0.3136	0.4853	C	13.53	0.0002353	0.4845	serine threonine- kinase Chk1-like
scaffold870_10131	intron	CGI_10007490	intron	1	40381596	scaffold870	10131	T	0.5297	0.3535	A	13.5	0.0002388	2.059	Myeloid differentiation primary response 88
scaffold348_435696	intron	CGI_10022984	intron	99	100	scaffold348	435696	T	0.5609	0.3827	A	13.47	0.0002427	2.061	myotubularin-related 9
scaffold348_435697	intron	CGI_10022984	intron	99	100	scaffold348	435697	A	0.5609	0.3827	T	13.47	0.0002427	2.061	myotubularin-related 9
scaffold1249_348949	exon	CGI_10019064	exon	3	40381406	scaffold1249	348949	A	0.3051	0.4755	T	13.43	0.0002475	0.4843	Cleft lip and palate transmembrane 1
scaffold993_221506	intron	CGI_10009380	intron	7	21237664	scaffold993	221506	A	0.03509	0.1313	T	13.36	0.000257	0.2406	Serine threonine- phosphatase 6 catalytic subunit
scaffold1009_65957	intron	CGI_10028712	intron	8	25459252	scaffold1009	65957	C	0.2087	0.08333	T	13.34	0.0002594	2.901	caveolin [Saccoglossus kowalevskii]
scaffold39390_25054	exon	CGI_10003347	exon	10	32962868	scaffold39390	25054	T	0.3051	0.1569	C	13.32	0.0002628	2.36	SCO-spondin-like
scaffold556_406344	intron	CGI_10016808	intron	7	5311629	scaffold556	406344	T	0.2924	0.1471	A	13.25	0.0002726	2.396	0
scaffold102_1125734	intron	CGI_10028472	intron	1	30145502	scaffold102	1125734	A	0.2629	0.4293	T	13.18	0.0002823	0.4742	KAT8 regulatory NSL complex subunit 1-like
scaffold3_200765	intron	CGI_10027281	intron	9	29092194	scaffold3	200765	T	0.02119	0.1029	A	13.15	0.000287	0.1886	polycystic kidney disease 1-like 1-like
scaffold365_158645	exon	CGI_10022721	exon	9	5714652	scaffold365	158645	A	0.2712	0.4363	T	13.15	0.0002879	0.4808	Polycystic kidney disease 1-like 2
scaffold365_158654	exon	CGI_10022721	exon	9	5714661	scaffold365	158654	G	0.2712	0.4363	A	13.15	0.0002879	0.4808	Polycystic kidney disease 1-like 2
scaffold1825_5644	exon	CGI_10011136	exon	6	44248754	scaffold1825	5644	A	0.5526	0.3763	C	13.08	0.0002985	2.048	hypothetical protein CGI_10011136
scaffold163_174670	intron	CGI_10018615	intron	10	18105901	scaffold163	174670	A	0.5042	0.3333	T	13.08	0.0002988	2.034	Hypoxia-inducible factor 1-alpha inhibitor
scaffold41816_122449	intron	CGI_10005652	intron	1	51412656	scaffold41816	122449	C	0.178	0.06373	T	13.06	0.0003023	3.181	tectonic-1-like isoform X3
scaffold1352_475640	exon	CGI_10018431	exon	3	47844732	scaffold1352	475640	C	0.25	0.4118	A	13.05	0.000303	0.4762	E3 ubiquitin- ligase MIB2
scaffold324_45440	exon	CGI_10016183	exon	8	26676037	scaffold324	45440	G	0.2373	0.3971	T	13.03	0.0003071	0.4724	tyrosine phosphatase domain-containing 1
scaffold126_377388	close to gene	CGI_10019196	close to gene	3	27750147	scaffold126	377388	C	0.02137	0.1029	T	12.99	0.0003135	0.1903	short-chain collagen C4-like
scaffold43598_225332	intron	CGI_10011327	intron	9	20756821	scaffold43598	225332	A	0.08475	0.009804	T	12.94	0.0003221	9.352	E3 ubiquitin- ligase TRIM33
scaffold954_26349	exon	CGI_10010737	exon	1	15432909	scaffold954	26349	G	0.02966	0.1176	A	12.93	0.0003226	0.2293	hypothetical protein CGI_10010737
scaffold1584_375564	intron	CGI_10015093	intron	3	44281667	scaffold1584	375564	T	0.09565	0.01485	A	12.88	0.0003324	7.016	endoribonuclease Dicer-like
scaffold987_350721	exon	CGI_10015851	exon	7	31844193	scaffold987	350721	A	0.1078	0.2374	C	12.87	0.0003332	0.388	E3 ubiquitin- ligase HERC2-like
scaffold421_199035	intron	CGI_10012156	intron	1	14471028	scaffold421	199035	A	0.3898	0.2304	T	12.87	0.0003338	2.134	myosin-2 essential light chain-like
scaffold716_178771	exon	CGI_10014446	exon	1	51122038	scaffold716	178771	A	0.2585	0.1225	G	12.86	0.0003365	2.496	kinase C-binding 1-like isoform X1 [Crassostrea gigas]
scaffold43956_229870	exon	CGI_10014626	exon	1	1767156	scaffold43956	229870	A	0.1568	0.299	T	12.79	0.0003489	0.4359	Cubilin
scaffold393_461178	intron	CGI_10026893	intron	7	2240381	scaffold393	461178	A	0.428	0.2647	T	12.78	0.0003501	2.078	adenylate kinase isoenzyme 1 isoform X2 [Monodelphis domestica]
scaffold44098_149726	exon	CGI_10017704	exon	6	6146446	scaffold44098	149726	A	0.5212	0.3515	G	12.7	0.000365	2.008	probable aminopeptidase NPEPL1
scaffold168_446915	intron	CGI_10025594	intron	7	54460775	scaffold168	446915	A	0.5424	0.3725	G	12.69	0.0003677	1.996	advillin-like [Lingula anatina]
scaffold1751_152761	exon	CGI_10010088	exon	4	20282018	scaffold1751	152761	C	0.3941	0.2353	T	12.67	0.0003722	2.114	nicotinamide nicotinic acid mononucleotide adenylyltransferase 1-like isoform X1
scaffold789_230713	exon	CGI_10017197	exon	3	22979893	scaffold789	230713	C	0.3008	0.1569	A	12.65	0.0003752	2.313	homer homolog 2-like isoform X3
scaffold22_385783	exon	CGI_10028849	exon	6	43146483	scaffold22	385783	T	0.05508	0.1584	C	12.61	0.0003844	0.3097	piezo-type mechanosensitive ion channel component 2-like
scaffold22_385784	exon	CGI_10028849	exon	6	43146484	scaffold22	385784	T	0.05508	0.1584	G	12.61	0.0003844	0.3097	piezo-type mechanosensitive ion channel component 2-like
scaffold42684_151364	exon	CGI_10007485	exon	8	22069119	scaffold42684	151364	T	0.3305	0.1814	C	12.61	0.0003845	2.228	hypothetical protein CGI_10007485
scaffold1267_535371	exon	CGI_10025156	exon	5	1104179	scaffold1267	535371	A	0.4322	0.2696	C	12.6	0.0003848	2.062	JNK-interacting 1
scaffold42930_101979	intron	CGI_10008126	intron	8	1007422	scaffold42930	101979	C	0.06087	0.1683	A	12.57	0.0003917	0.3203	hypothetical protein CGI_10008126
scaffold48_677936	exon	CGI_10023915	exon	3	46200210	scaffold48	677936	G	0.5763	0.4069	T	12.56	0.0003939	1.983	cAMP-regulated D2 -like
scaffold1774_67280	exon	CGI_10006381	exon	8	38161117	scaffold1774	67280	G	0.3898	0.5588	T	12.55	0.0003962	0.5044	Scm-like with four MBT domains 1
scaffold1774_67281	exon	CGI_10006381	exon	8	38161118	scaffold1774	67281	G	0.3898	0.5588	A	12.55	0.0003962	0.5044	Scm-like with four MBT domains 1
scaffold896_535018	intron	CGI_10022856	intron	6	40820167	scaffold896	535018	T	0.07265	0.185	A	12.49	0.0004082	0.3451	eukaryotic translation initiation factor 4 gamma 3-like isoform X1 [Crassostrea gigas]
scaffold82_290465	exon	CGI_10025253	exon	7	48118483	scaffold82	290465	T	0.4788	0.3137	A	12.4	0.0004288	2.01	cholecystokinin receptor-like [Crassostrea gigas]
scaffold1813_2902	exon	CGI_10005987	exon	9	19684371	scaffold1813	2902	C	0.3904	0.5619	T	12.38	0.0004342	0.4993	SWI SNF-related matrix-associated actin-dependent regulator of chromatin subfamily A 1
scaffold1125_265921	exon	CGI_10012342	exon	4	29866730	scaffold1125	265921	T	0.1992	0.348	A	12.36	0.000439	0.4658	monocarboxylate transporter 12-like [Crassostrea gigas]
scaffold1794_282542	intron	CGI_10019584	intron	3	53485532	scaffold1794	282542	T	0.2542	0.4118	C	12.33	0.0004451	0.487	26S protease regulatory subunit 6B
scaffold165_175329	NA	CGI_10015321	NA	4	46700422	scaffold165	175329	C	0.4231	0.2624	A	12.33	0.000446	2.062	clarin-3-like [Biomphalaria glabrata]
scaffold149_822536	exon	CGI_10025323	exon	10	1932220	scaffold149	822536	T	0.3233	0.1765	C	12.33	0.0004463	2.229	ATP-dependent Clp protease proteolytic mitochondrial
scaffold215_69859	exon	CGI_10006639	exon	7	29445609	scaffold215	69859	T	0.1356	0.03922	A	12.3	0.0004535	3.843	fibrocystin-L-like
scaffold409_75099	intron	CGI_10004318	intron	4	5557309	scaffold409	75099	A	0.06356	0.17	G	12.3	0.0004541	0.3314	PREDICTED: uncharacterized protein LOC105319668 [Crassostrea gigas]
scaffold1506_8031	exon	CGI_10003367	exon	3	21170452	scaffold1506	8031	T	0.406	0.5743	A	12.29	0.0004549	0.5067	Neuroendocrine convertase 1
scaffold1750_124830	exon	CGI_10021469	exon	8	54548045	scaffold1750	124830	C	0.1017	0.0198	A	12.2	0.0004784	5.604	cilia- and flagella-associated 54-like
scaffold1794_353208	exon	CGI_10019588	exon	3	53407699	scaffold1794	353208	T	0.5678	0.4	A	12.2	0.0004788	1.971	Eukaryotic translation initiation factor 2-alpha kinase 4
C37024_18682	exon	CGI_10002229	exon	3	40362887	C37024	18682	A	0.1154	0.2426	C	12.19	0.0004816	0.4073	seipin [Orussus abietinus]
scaffold41296_65578	exon	CGI_10004841	exon	4	36409373	scaffold41296	65578	C	0.5636	0.3971	G	12.14	0.0004929	1.961	disintegrin and metallo ase domain-containing 12-like isoform X2
scaffold41296_65579	exon	CGI_10004841	exon	4	36409372	scaffold41296	65579	G	0.5636	0.3971	A	12.14	0.0004929	1.961	disintegrin and metallo ase domain-containing 12-like isoform X2
scaffold1309_55873	intron	CGI_10011558	intron	7	44264095	scaffold1309	55873	A	0.1957	0.3454	C	12.13	0.000495	0.4611	proteasome subunit beta type-7-like
scaffold36490_15835	intron	CGI_10001975	intron	4	27702257	scaffold36490	15835	C	0.04348	0.1386	T	12.13	0.0004954	0.2825	N-acetylmuramoyl-L-alanine amidase

## Sheet: Data S4
Data S4. Results of the Genome Wide Association (GWA) mapping showing the 113 significant SNPs associated with POMS in semi-quantitative trait. (See the legend for more detailed information)
SNP	Location in GENE	Gene_IDS	CHR (New genome)	Location (new genome)	Scaffold (V9 genome)	Location (V9 genome)	NMISS	BETA	SE	R2	T	P-value	Gene Annotation or (family or domain containing name)		Legend
scaffold364_478394	exon	CGI_10022698	4	32983084	scaffold364	478394	219	-103.1	18.79	0.1218	-5.487	1.134e-07	AAEL010828- partial [Aedes aegypti]		CHR (New genome)	The location of the SNP in the new C. gigas genome ROSLIN
scaffold1832_479264	intron	CGI_10018487	6	16578108	scaffold1832	479264	219	-44.9	9.097	0.1009	-4.936	1.59e-06	SUMO-activating enzyme subunit 2		Location (new genome)	The approximate location in the new C. gigas genome of ROSLIN in ±100bp
scaffold324_45440	exon	CGI_10016183	8	26676037	scaffold324	45440	220	-46.46	10.2	0.08682	-4.553	8.804e-06	tyrosine phosphatase domain-containing 1		Scaffold (V9 genome)	The location in the scaffold of old C. gigas genome.
scaffold1009_65957	intron	CGI_10028712	8	25459252	scaffold1009	65957	217	68.96	15.6	0.0833	4.42	1.566e-05	caveolin [Saccoglossus kowalevskii]		Location (V9 genome)	The exact location of the SNP in the old C. gigas genome
scaffold1247_153770	exon	CGI_10008948	10	39412748	scaffold1247	153770	220	-59.88	13.84	0.07906	-4.326	2.311e-05	Dimethyladenosine transferase mitochondrial		NMISS	Number of observations (nonmissing genotype, phenotype, and covariates)
scaffold469_659950	intron	CGI_10024691	3	20851267	scaffold469	659950	220	70.01	16.27	0.07832	4.304	2.533e-05	Patatin-like phospholipase domain-containing 7		BETA	Regression coefficient (--linear, "--logistic beta") or odds ratio (--logistic without 'beta')
scaffold749_47184	close to gene	CGI_10002826	6	51471274	scaffold749	47184	212	44.64	10.4	0.0807	4.294	2.685e-05	mitochondrial import inner membrane translocase subunit Tim22		SE	Standard error of effect (not odds ratio) estimate
scaffold707_138248	exon	CGI_10007724	2	65469431	scaffold707	138248	220	63.75	15	0.07647	4.249	3.186e-05	DC-STAMP domain-containing 1-like		R2	Correlation coefficient squared
scaffold1180_96270	exon	CGI_10005985	7	41495874	scaffold1180	96270	219	74.16	17.62	0.0755	4.21	3.745e-05	RWD domain-containing 2B-like [Crassostrea gigas]		T	T-statistic
scaffold1219_910726	exon	CGI_10024309	7	46963833	scaffold1219	910726	220	-66.32	15.79	0.07484	-4.2	3.898e-05	heat shock 75 mitochondrial-like		P	Asymptotic p-value for t-statistic
scaffold142_1138894	exon	CGI_10026790	10	30306706	scaffold142	1138894	212	-73.44	17.52	0.07723	-4.192	4.07e-05	crossover junction endonuclease EME1-like [Priapulus caudatus]
scaffold140_178153	exon	CGI_10020125	10	39247530	scaffold140	178153	220	-43.14	10.32	0.0742	-4.18	4.222e-05	tctex1 domain-containing 1-B-like
scaffold140_178154	exon	CGI_10020125	10	39247531	scaffold140	178154	220	-43.14	10.32	0.0742	-4.18	4.222e-05	tctex1 domain-containing 1-B-like
scaffold42674_138366	exon	CGI_10007445	1	13988791	scaffold42674	138366	219	58.28	14.14	0.07262	4.122	5.34e-05	C-type mannose receptor 2- partial
scaffold870_10131	intron	CGI_10007490	1	40381596	scaffold870	10131	217	43.49	10.59	0.07272	4.106	5.712e-05	Myeloid differentiation primary response 88
scaffold1583_870363	exon	CGI_10025848	6	39866798	scaffold1583	870363	220	-42.25	10.3	0.07172	-4.104	5.742e-05	alpha-N-acetylgalactosamine-specific lectin-like [Crassostrea gigas]
scaffold1503_84500	exon	CGI_10009530	4	49980726	scaffold1503	84500	216	-55.79	13.81	0.07092	-4.042	7.404e-05	Ankyrin repeat domain-containing 55
scaffold1164_299687	close to gene	CGI_10013010	1	10806769	scaffold1164	299687	216	-55.13	13.65	0.07086	-4.04	7.457e-05	ABC transporter G family member 9
scaffold1116_151400	exon	CGI_10009132	1	50558752	scaffold1116	151400	219	-41.81	10.36	0.06984	-4.037	7.519e-05	Ras and EF-hand domain-containing partial
scaffold1751_152761	exon	CGI_10010088	4	20282018	scaffold1751	152761	220	44.31	11	0.06924	4.027	7.798e-05	nicotinamide nicotinic acid mononucleotide adenylyltransferase 1-like isoform X1
scaffold39366_53158	intron	CGI_10003339	9	17690338	scaffold39366	53158	214	-71.69	17.84	0.07078	-4.018	8.138e-05	organic cation transporter -like
scaffold39390_25137	exon	CGI_10003347	10	32962951	scaffold39390	25137	220	-40.14	10.06	0.06806	-3.99	9.022e-05	SCO-spondin-like
scaffold1132_613978	intron	CGI_10023325	9	7264990	scaffold1132	613978	219	86.83	21.79	0.06817	3.984	9.235e-05	ras-associated and pleckstrin homology domains-containing 1-like isoform X1 [Crassostrea gigas]
scaffold917_270662	exon	CGI_10011091	3	40650420	scaffold917	270662	210	-56.46	14.21	0.07051	-3.972	9.808e-05	Fibroblast growth factor receptor 2
scaffold102_1125734	intron	CGI_10028472	1	30145502	scaffold102	1125734	215	-43.02	10.88	0.06838	-3.954	0.0001046	KAT8 regulatory NSL complex subunit 1-like
scaffold39008_19787	intron	CGI_10003120	6	35744655	scaffold39008	19787	215	-66.42	16.82	0.06822	-3.949	0.0001067	arginine N-methyltransferase 5-like
C37024_18682	exon	CGI_10002229	3	40362887	C37024	18682	218	-51.04	12.94	0.06719	-3.945	0.0001081	seipin [Orussus abietinus]
scaffold48_585158	exon	CGI_10023907	3	46297103	scaffold48	585158	220	51.06	13.08	0.06533	3.903	0.0001264	inactive tyrosine- kinase 7-like
scaffold39390_25090	exon	CGI_10003347	10	32962904	scaffold39390	25090	220	-39.85	10.21	0.06533	-3.903	0.0001264	SCO-spondin-like
scaffold721_513573	intron	CGI_10022007	6	49149503	scaffold721	513573	220	-73.84	18.93	0.06523	-3.9	0.0001279	4-hydroxyphenylpyruvate dioxygenase-like
C34274_5145	exon	CGI_10001263	8	46656245	C34274	5145	220	-43.82	11.24	0.06519	-3.899	0.0001286	Inositol 1,4,5-trisphosphate receptor
scaffold82_218546	exon	CGI_10025248	7	48001729	scaffold82	218546	220	-53.81	13.82	0.06499	-3.893	0.0001318	PREDICTED: uncharacterized protein LOC105333164
scaffold138_192913	exon	CGI_10008435	7	36432975	scaffold138	192913	215	-64.68	16.63	0.06633	-3.89	0.000134	cell wall integrity and stress response component 4-like
scaffold630_124042	intron	CGI_10018327	1	7908349	scaffold630	124042	220	-61.4	15.79	0.06483	-3.888	0.0001344	Organic cation transporter [Crassostrea gigas]
scaffold100_688108	intron	CGI_10026448	5	8581674	scaffold100	688108	220	-55.29	14.25	0.06462	-3.881	0.000138	Dynein heavy chain axonemal
scaffold38922_19952	exon	CGI_10003058	10	14102261	scaffold38922	19952	220	-47.52	12.27	0.06439	-3.873	0.0001419	brefeldin A-inhibited guanine nucleotide-exchange 1-like isoform X4
scaffold1249_348949	exon	CGI_10019064	3	40381406	scaffold1249	348949	220	-41.64	10.77	0.06412	-3.865	0.0001467	Cleft lip and palate transmembrane 1
scaffold1179_179587	exon	CGI_10027347	1	5417426	scaffold1179	179587	220	33.33	8.652	0.06373	3.852	0.0001539	coatomer subunit alpha isoform X2
scaffold43500_220913	exon	CGI_10010622	5	13180219	scaffold43500	220913	220	-43.73	11.38	0.06345	-3.843	0.0001594	phospholipase D1-like isoform X1 [Parasteatoda tepidariorum]
scaffold721_514268	intron	CGI_10022007	6	49148802	scaffold721	514268	214	-80.01	20.82	0.06511	-3.843	0.0001608	4-hydroxyphenylpyruvate dioxygenase-like
scaffold41034_72841	exon	CGI_10004652	3	23972236	scaffold41034	72841	220	38.98	10.18	0.063	3.829	0.0001684	Dynein heavy cytoplasmic
scaffold721_514463	exon	CGI_10022007	6	49148607	scaffold721	514463	218	-79.89	20.91	0.06329	-3.82	0.0001743	4-hydroxyphenylpyruvate dioxygenase-like
scaffold678_201258	intron	CGI_10026340	6	50785903	scaffold678	201258	219	36.18	9.483	0.06285	3.815	0.0001776	Telomerase-binding EST1A
scaffold1154_759038	intron	CGI_10026186	3	10141897	scaffold1154	759038	218	-52.49	13.76	0.06308	-3.814	0.0001788	calpain-B-like isoform X1 [Crassostrea gigas]
scaffold678_201171	exon	CGI_10026340	6	50785990	scaffold678	201171	220	-38.22	10.06	0.06209	-3.799	0.0001885	Telomerase-binding EST1A
scaffold42674_138357	exon	CGI_10007445	1	13988782	scaffold42674	138357	218	54.71	14.45	0.06222	3.786	0.0001987	C-type mannose receptor 2- partial
scaffold126_377388	close to gene	CGI_10019196	3	27750147	scaffold126	377388	219	-84.03	22.23	0.0618	-3.781	0.0002021	short-chain collagen C4-like
scaffold61_65263	close to gene	CGI_10016339	7	12296566	scaffold61	65263	220	-60.4	16.02	0.06122	-3.77	0.0002098	myosin heavy striated muscle-like
scaffold168_849986	exon	CGI_10025614	10	29697708	scaffold168	849986	219	-51.33	13.61	0.06147	-3.77	0.0002105	0
scaffold631_17116	exon	CGI_10014166	1	2653358	scaffold631	17116	220	-35.43	9.437	0.06075	-3.755	0.0002224	zinc finger 768-like isoform X3 [Lingula anatina]
C37024_18634	exon	CGI_10002229	3	40362839	C37024	18634	219	-37.44	9.975	0.06095	-3.753	0.0002242	seipin [Orussus abietinus]
scaffold1382_191376	intron	CGI_10011175	6	54455540	scaffold1382	191376	213	-40.45	10.78	0.06252	-3.751	0.0002275	Collagen alpha-5(VI) chain
scaffold163_174660	intron	CGI_10018615	10	18105891	scaffold163	174660	219	36.02	9.628	0.06058	3.741	0.0002347	Hypoxia-inducible factor 1-alpha inhibitor
scaffold107_570179	exon	CGI_10025062	10	28508478	scaffold107	570179	217	-38.1	10.21	0.06086	-3.733	0.0002425	All-trans-retinol 13,14-reductase
scaffold500_172897	exon	CGI_10008719	7	23998155	scaffold500	172897	220	74.13	19.89	0.05988	3.726	0.0002474	heat shock 70 kDa 12A-like
scaffold334_960606	exon	CGI_10025969	7	61692223	scaffold334	960606	212	53.2	14.29	0.0619	3.723	0.0002533	Uncharacterized protein C3orf59-like protein
scaffold547_290607	exon	CGI_10018853	7	20290408	scaffold547	290607	220	-71.32	19.19	0.05959	-3.717	0.0002566	Nucleoside diphosphate kinase [Crassostrea gigas]
scaffold161_81939	exon	CGI_10008586	5	5476548	scaffold161	81939	220	-56.57	15.24	0.05942	-3.711	0.000262	mannan-binding lectin serine protease 2-like [Crassostrea gigas]
scaffold140_199703	exon	CGI_10020127	10	39270864	scaffold140	199703	220	54.22	14.63	0.0593	3.707	0.0002658	RNA exonuclease 1 homolog isoform X2
scaffold409_75099	intron	CGI_10004318	4	5557309	scaffold409	75099	218	-63.61	17.18	0.05969	-3.703	0.0002706	PREDICTED: uncharacterized protein LOC105319668 [Crassostrea gigas]
scaffold383_664299	exon	CGI_10023551	5	30169989	scaffold383	664299	220	-85.2	23.03	0.05907	-3.7	0.0002735	Neuron navigator 2
scaffold43520_262571	exon	CGI_10010725	3	12267450	scaffold43520	262571	215	52.48	14.23	0.06005	3.689	0.0002861	CREB-regulated transcription coactivator 1-like isoform X4
scaffold425_1022500	intron	CGI_10026011	6	3867123	scaffold425	1022500	220	-78.22	21.23	0.05864	-3.685	0.0002884	chromodomain-helicase-DNA-binding 4-like isoform X3
scaffold421_199035	intron	CGI_10012156	1	14471028	scaffold421	199035	220	39.75	10.81	0.05845	3.679	0.0002952	myosin-2 essential light chain-like
scaffold22_19417	intron	CGI_10028823	4	21746858	scaffold22	19417	220	-75.91	20.64	0.05841	-3.678	0.0002967	PREDICTED: uncharacterized protein LOC105336120
scaffold117_77443	intron	CGI_10016954	8	43835241	scaffold117	77443	218	-79.67	21.69	0.05881	-3.674	0.0003013	Serine threonine- kinase TBK1
scaffold157_403653	exon	CGI_10021254	10	42152480	scaffold157	403653	220	-53.69	14.63	0.05816	-3.669	0.0003061	ecdysoneless homolog isoform X1 [Sus scrofa]
scaffold157_403656	exon	CGI_10021254	10	42152477	scaffold157	403656	220	-53.69	14.63	0.05816	-3.669	0.0003061	ecdysoneless homolog isoform X1 [Sus scrofa]
scaffold1512_509767	exon	CGI_10019874	4	20849487	scaffold1512	509767	216	-72.18	19.73	0.05887	-3.659	0.0003193	KAT8 regulatory NSL complex subunit 3
scaffold610_325703	intron	CGI_10021110	4	49143704	scaffold610	325703	218	-84.25	23.03	0.05833	-3.658	0.0003197	sodium hydrogen exchanger 9-like isoform X3 [Crassostrea gigas]
scaffold201_38432	intron	CGI_10004417	10	632798	scaffold201	38432	220	42.74	11.7	0.0577	3.654	0.000324	dedicator of cytokinesis 7-like isoform X4
scaffold721_513577	intron	CGI_10022007	6	49149499	scaffold721	513577	220	-64.89	17.77	0.05767	-3.653	0.0003251	4-hydroxyphenylpyruvate dioxygenase-like
scaffold993_221506	intron	CGI_10009380	7	21237664	scaffold993	221506	213	-72.48	19.83	0.05953	-3.654	0.0003253	Serine threonine- phosphatase 6 catalytic subunit
scaffold1053_66069	exon	CGI_10014293	99	100	scaffold1053	66069	219	47.06	12.89	0.0579	3.652	0.0003261	centrosomal of 152 kDa
scaffold323_119555	close to gene	CGI_10009779	8	25907666	scaffold323	119555	212	49.28	13.49	0.05977	3.654	0.0003266	hypothetical protein CGI_10009779
scaffold248_39153	exon	CGI_10017214	3	14025483	scaffold248	39153	217	-51.18	14.01	0.05841	-3.652	0.0003269	tyrosinase tyr-3
scaffold248_39163	exon	CGI_10017214	3	14025473	scaffold248	39163	217	-51.18	14.01	0.05841	-3.652	0.0003269	tyrosinase tyr-3
scaffold370_117367	exon	CGI_10025524	4	17335439	scaffold370	117367	220	-66.03	18.12	0.05742	-3.644	0.0003354	Remodeling and spacing factor 1
scaffold43272_87487	exon	CGI_10009666	5	43998039	scaffold43272	87487	220	-62.93	17.27	0.05741	-3.644	0.0003355	PREDICTED: uncharacterized protein LOC105333728 [Crassostrea gigas]
scaffold54_367971	intron	CGI_10023676	8	44774451	scaffold54	367971	220	40.7	11.18	0.05734	3.642	0.0003385	Dual serine threonine and tyrosine kinase
scaffold43986_74669	exon	CGI_10015018	7	41042449	scaffold43986	74669	220	-36.12	9.92	0.05732	-3.641	0.0003393	solute carrier family 26 member 6-like [Lingula anatina]
scaffold678_201352	intron	CGI_10026340	6	50785809	scaffold678	201352	220	-36.41	10.01	0.0572	-3.637	0.0003447	Telomerase-binding EST1A
scaffold1533_317105	exon	CGI_10012880	8	37551544	scaffold1533	317105	220	-37.81	10.4	0.05711	-3.634	0.0003486	Tripartite motif-containing 2
scaffold678_201291	intron	CGI_10026340	6	50785870	scaffold678	201291	220	-36.75	10.12	0.05706	-3.632	0.0003506	Telomerase-binding EST1A
scaffold678_201295	intron	CGI_10026340	6	50785866	scaffold678	201295	220	-36.75	10.12	0.05706	-3.632	0.0003506	Telomerase-binding EST1A
scaffold535_373565	close to gene	CGI_10020291	4	9747977	scaffold535	373565	215	35.6	9.805	0.05827	3.63	0.0003544	Hemicentin-1
scaffold341_24460	intron	CGI_10002986	6	54837680	scaffold341	24460	219	85.06	23.47	0.05708	3.624	0.0003609	F-box only 42
scaffold1235_76550	intron	CGI_10011831	4	41130261	scaffold1235	76550	219	33.83	9.344	0.05695	3.62	0.0003668	X-ray radiation resistance-associated 1
scaffold43302_125743	exon	CGI_10009764	5	35331772	scaffold43302	125743	220	-38.07	10.52	0.05662	-3.617	0.0003702	BTB POZ domain-containing 17-like isoform X4 [Octopus bimaculoides]
scaffold751_393837	close to gene	CGI_10017401	6	45101259	scaffold751	393837	220	83.31	23.06	0.05649	3.613	0.0003761	serine arginine-rich splicing factor 1B
scaffold394_50488	intron	CGI_10022062	7	19104917	scaffold394	50488	216	-81.9	22.74	0.05716	-3.602	0.0003926	serine threonine kinase-like domain-containing STKLD1
scaffold752_73843	exon	CGI_10010040	2	20784958	scaffold752	73843	210	-70.72	19.73	0.05818	-3.584	0.0004209	ATP-dependent zinc metalloprotease YME1L1-like [Biomphalaria glabrata]
scaffold547_555803	exon	CGI_10018862	7	14300482	scaffold547	555803	214	-54.08	15.1	0.05702	-3.581	0.0004252	aminoacyl tRNA synthase complex-interacting multifunctional 1
scaffold794_140753	exon	CGI_10017142	6	1168075	scaffold794	140753	217	41.76	11.68	0.05611	3.575	0.0004326	Transcription elongation factor SPT6
scaffold678_377478	exon	CGI_10026355	7	33980284	scaffold678	377478	219	-43.88	12.28	0.05559	-3.574	0.0004332	hypothetical protein CGI_10026355
scaffold41994_119855	exon	CGI_10005879	10	13805464	scaffold41994	119855	219	48.18	13.49	0.05553	3.572	0.0004365	0
scaffold41994_119856	exon	CGI_10005879	10	13805465	scaffold41994	119856	219	48.18	13.49	0.05553	3.572	0.0004365	0
scaffold41994_119858	exon	CGI_10005879	10	13805467	scaffold41994	119858	219	48.18	13.49	0.05553	3.572	0.0004365	0
scaffold156_265848	exon	CGI_10026488	6	27668500	scaffold156	265848	220	50.91	14.28	0.05508	3.565	0.0004473	Membrane metallo-endopeptidase-like 1
scaffold1871_120731	exon	CGI_10007357	9	18524980	scaffold1871	120731	219	-40.51	11.39	0.05512	-3.558	0.0004593	E3 ubiquitin- ligase UBR3-like
scaffold41824_11146	exon	CGI_10005707	3	31750507	scaffold41824	11146	219	-70.52	19.84	0.05501	-3.554	0.0004654	hypothetical protein CGI_10005707
C32984_7712	intron	CGI_10000975	6	54172921	C32984	7712	215	-40.46	11.39	0.05597	-3.553	0.0004681	Xaa-Pro partial
scaffold1437_30576	intron	CGI_10003665	4	27178239	scaffold1437	30576	218	57.55	16.2	0.0552	3.552	0.0004686	Anosmin-1
scaffold43240_207293	exon	CGI_10009595	7	8671533	scaffold43240	207293	219	-66.19	18.63	0.05495	-3.552	0.0004686	neurobeachin 1
scaffold102_1062943	intron	CGI_10028467	1	30075366	scaffold102	1062943	214	-55.07	15.52	0.05608	-3.549	0.000476	ER degradation-enhancing alpha-mannosidase-like 3
scaffold857_6284	intron	CGI_10002412	10	6400493	scaffold857	6284	217	-66.38	18.72	0.05526	-3.546	0.0004796	cyclin-dependent kinase 1-like
scaffold479_40550	intron	CGI_10015678	8	53026398	scaffold479	40550	214	70.88	19.99	0.05599	3.546	0.0004812	synaptophysin 1 isoform X2
scaffold141_26231	exon	CGI_10006577	10	37604327	scaffold141	26231	219	-41.08	11.6	0.05467	-3.542	0.0004854	0
scaffold288_304055	close to gene	CGI_10020664	1	44970399	scaffold288	304055	217	-51.4	14.53	0.05501	-3.538	0.0004945	contactin-like
scaffold149_822536	exon	CGI_10025323	10	1932220	scaffold149	822536	218	45.01	12.73	0.05473	3.536	0.0004966	ATP-dependent Clp protease proteolytic mitochondrial
scaffold954_26349	exon	CGI_10010737	1	15432909	scaffold954	26349	220	-73.13	20.69	0.05422	-3.535	0.0004979	hypothetical protein CGI_10010737
scaffold43452_197656	intron	CGI_10010486	6	27995391	scaffold43452	197656	217	60.2	17.03	0.05493	3.535	0.0004989	beta-1-syntrophin-like

## Sheet: Data S5
Data S5. Location in the genome (exon, intron or close to a gene) of the 186 non-redundant SNPs identified from binary and semi-quantitative traits. (If the SNP is in the exon, is a synonymous or non-sysnonymous SNP)
SNP	Gene_IDS	Gene Annotation (family or domain containing name)	Trait	Location in the gene	Synonomous
scaffold43598_225332	CGI_10011327	E3 ubiquitin- ligase TRIM33	Binary	Intron	NA
scaffold1315_95359	CGI_10021595	Tripartite motif-containing 3	Binary	Exon	NO
scaffold377_119115	CGI_10019401	TNF receptor-associated factor 3-like	Binary	Intron	NA
scaffold36490_15835	CGI_10001975	N-acetylmuramoyl-L-alanine amidase	Binary	Intron	NA
scaffold1352_475640	CGI_10018431	E3 ubiquitin- ligase MIB2	Binary	Exon	YES
scaffold987_350721	CGI_10015851	E3 ubiquitin- ligase HERC2-like	Binary	Exon	YES
scaffold556_406324	CGI_10016808	(Down syndrome cell adhesion molecule (DSCAM))	Binary	Intron	NA
scaffold556_406344	CGI_10016808	(Down syndrome cell adhesion molecule (DSCAM))	Binary	Intron	NA
scaffold1584_375564	CGI_10015093	endoribonuclease Dicer-like	Binary	Intron	NA
scaffold1506_8031	CGI_10003367	Neuroendocrine convertase 1	Binary	Exon	YES
C33664_12120	CGI_10001114	hypothetical protein CGI_10001114	Binary	Exon	YES
scaffold39064_3039	CGI_10003156	Acyl- synthetase short-chain family member mitochondrial	Binary	Exon	YES
scaffold39390_25054	CGI_10003347	SCO-spondin-like	Binary	Exon	YES
scaffold39390_25184	CGI_10003347	SCO-spondin-like	Binary	Intron	NA
scaffold41296_65578	CGI_10004841	disintegrin and metallo ase domain-containing 12-like isoform X2	Binary	Exon	NO
scaffold41296_65579	CGI_10004841	disintegrin and metallo ase domain-containing 12-like isoform X2	Binary	Exon	YES
scaffold41816_122449	CGI_10005652	tectonic-1-like isoform X3	Binary	Intron	NA
scaffold1813_2902	CGI_10005987	SWI SNF-related matrix-associated actin-dependent regulator of chromatin subfamily A 1	Binary	Exon	NO
scaffold42184_48477	CGI_10006328	Iporin [Crassostrea gigas]	Binary	Exon	YES
scaffold42184_48478	CGI_10006328	Iporin [Crassostrea gigas]	Binary	Exon	NO
scaffold1774_67280	CGI_10006381	Scm-like with four MBT domains 1	Binary	Exon	NO
scaffold1774_67281	CGI_10006381	Scm-like with four MBT domains 1	Binary	Exon	YES
scaffold215_69859	CGI_10006639	fibrocystin-L-like	Binary	Exon	NO
scaffold42684_151364	CGI_10007485	hypothetical protein CGI_10007485	Binary	Exon	YES
scaffold42930_101979	CGI_10008126	hypothetical protein CGI_10008126	Binary	Intron	NA
scaffold1841_87559	CGI_10008271	ankyrin repeat and KH domain-containing 1-like isoform X2	Binary	Intron	NA
scaffold665_177785	CGI_10008301	fatty acid-binding heart [Myotis brandtii]	Binary	Intron	NA
scaffold1825_5644	CGI_10011136	hypothetical protein CGI_10011136	Binary	Exon	NO
scaffold508_227821	CGI_10011205	sortilin-related receptor-like isoform X1	Binary	Exon	NO
scaffold1309_55873	CGI_10011558	proteasome subunit beta type-7-like	Binary	Intron	NA
scaffold1125_265921	CGI_10012342	monocarboxylate transporter 12-like [Crassostrea gigas]	Binary	Exon	YES
scaffold1144_159627	CGI_10013961	neuronal acetylcholine receptor subunit alpha-10-like	Binary	Intron	NA
scaffold631_17106	CGI_10014166	zinc finger 768-like isoform X3 [Lingula anatina]	Binary	Exon	YES
scaffold873_45939	CGI_10014415	limbic system-associated membrane -like [Crassostrea gigas]	Binary	Intron	NA
scaffold716_178771	CGI_10014446	kinase C-binding 1-like isoform X1 [Crassostrea gigas]	Binary	Exon	NO
scaffold43956_229870	CGI_10014626	Cubilin	Binary	Exon	NO
scaffold165_175329	CGI_10015321	clarin-3-like [Biomphalaria glabrata]	Binary	close to gene	NA
scaffold1901_58205	CGI_10015545	calcitonin receptor-like isoform X1 [Crassostrea gigas]	Binary	Intron	NA
scaffold789_230713	CGI_10017197	homer homolog 2-like isoform X3	Binary	Exon	YES
scaffold853_362477	CGI_10017506	notchless homolog 1-like	Binary	Intron	NA
scaffold853_362479	CGI_10017506	notchless homolog 1-like	Binary	Intron	NA
scaffold1670_92453	CGI_10017599	ankyrin repeat domain-containing 6-like [Lingula anatina]	Binary	Exon	YES
scaffold44098_149726	CGI_10017704	probable aminopeptidase NPEPL1	Binary	Exon	YES
scaffold557_239727	CGI_10017968	ubiquitin carboxyl-terminal hydrolase 19-like	Binary	Intron	NA
scaffold163_174670	CGI_10018615	Hypoxia-inducible factor 1-alpha inhibitor	Binary	Intron	NA
scaffold1249_71396	CGI_10019046	laminin subunit gamma-1-like	Binary	Exon	YES
scaffold1794_282542	CGI_10019584	26S protease regulatory subunit 6B	Binary	Intron	NA
scaffold1794_353208	CGI_10019588	Eukaryotic translation initiation factor 2-alpha kinase 4	Binary	Exon	NO
scaffold160_609047	CGI_10020612	hypothetical protein CGI_10020612	Binary	Exon	NO
scaffold203_656390	CGI_10021081	fibrillin-1-like [Crassostrea gigas]	Binary	Exon	NO
scaffold203_656391	CGI_10021081	fibrillin-1-like [Crassostrea gigas]	Binary	Exon	NO
scaffold203_656395	CGI_10021081	fibrillin-1-like [Crassostrea gigas]	Binary	Exon	YES
scaffold203_656403	CGI_10021081	fibrillin-1-like [Crassostrea gigas]	Binary	Exon	NO
scaffold1750_124830	CGI_10021469	cilia- and flagella-associated 54-like	Binary	Exon	NO
scaffold593_316932	CGI_10022523	0	Binary	Exon	NO
scaffold365_158645	CGI_10022721	Polycystic kidney disease 1-like 2	Binary	Exon	YES
scaffold365_158654	CGI_10022721	Polycystic kidney disease 1-like 2	Binary	Exon	YES
scaffold896_535018	CGI_10022856	eukaryotic translation initiation factor 4 gamma 3-like isoform X1 [Crassostrea gigas]	Binary	Intron	NA
scaffold348_435696	CGI_10022984	myotubularin-related 9	Binary	Intron	NA
scaffold348_435697	CGI_10022984	myotubularin-related 9	Binary	Intron	NA
scaffold432_280475	CGI_10023093	PREDICTED: uncharacterized protein LOC105330599 [Crassostrea gigas]	Binary	Exon	YES
scaffold48_677936	CGI_10023915	cAMP-regulated D2 -like	Binary	Exon	YES
scaffold1267_535371	CGI_10025156	JNK-interacting 1	Binary	Exon	YES
scaffold82_290465	CGI_10025253	cholecystokinin receptor-like [Crassostrea gigas]	Binary	Exon	YES
scaffold226_793063	CGI_10025375	serine threonine- kinase Chk1-like	Binary	Exon	YES
scaffold168_446915	CGI_10025594	advillin-like [Lingula anatina]	Binary	Intron	NA
scaffold100_1110867	CGI_10026464	Polycystic kidney disease 1-like 2	Binary	Exon	YES
scaffold393_461178	CGI_10026893	adenylate kinase isoenzyme 1 isoform X2 [Monodelphis domestica]	Binary	Intron	NA
scaffold471_44041	CGI_10026998	kinase D-interacting substrate of 220 kDa isoform X4 [Vollenhovia emeryi]	Binary	Exon	NO
scaffold471_44042	CGI_10026998	kinase D-interacting substrate of 220 kDa isoform X4 [Vollenhovia emeryi]	Binary	Exon	NO
scaffold3_200765	CGI_10027281	polycystic kidney disease 1-like 1-like	Binary	Intron	NA
scaffold198_870932	CGI_10027830	hypothetical protein CGI_10027830	Binary	Intron	NA
scaffold22_385783	CGI_10028849	piezo-type mechanosensitive ion channel component 2-like	Binary	Exon	YES
scaffold22_385784	CGI_10028849	piezo-type mechanosensitive ion channel component 2-like	Binary	Exon	NO
scaffold1832_479264	CGI_10018487	SUMO-activating enzyme subunit 2	Both	Intron	NA
scaffold1533_317105	CGI_10012880	Tripartite motif-containing 2	Both	Exon	YES
scaffold870_10131	CGI_10007490	Myeloid differentiation primary response 88	Both	Intron	NA
C37024_18634	CGI_10002229	seipin [Orussus abietinus]	Both	Exon	YES
C37024_18682	CGI_10002229	seipin [Orussus abietinus]	Both	Exon	YES
scaffold749_47184	CGI_10002826	mitochondrial import inner membrane translocase subunit Tim22	Both	close to gene	NA
scaffold341_24460	CGI_10002986	F-box only 42	Both	Intron	NA
scaffold39366_53158	CGI_10003339	organic cation transporter -like	Both	Intron	NA
scaffold39390_25090	CGI_10003347	SCO-spondin-like	Both	Exon	YES
scaffold39390_25137	CGI_10003347	SCO-spondin-like	Both	Exon	NO
scaffold409_75099	CGI_10004318	PREDICTED: uncharacterized protein LOC105319668 [Crassostrea gigas]	Both	Intron	NA
scaffold138_192913	CGI_10008435	cell wall integrity and stress response component 4-like	Both	Exon	NO
scaffold500_172897	CGI_10008719	heat shock 70 kDa 12A-like	Both	Exon	NO
scaffold1116_151400	CGI_10009132	Ras and EF-hand domain-containing partial	Both	Exon	NO
scaffold993_221506	CGI_10009380	Serine threonine- phosphatase 6 catalytic subunit	Both	Intron	NA
scaffold1751_152761	CGI_10010088	nicotinamide nicotinic acid mononucleotide adenylyltransferase 1-like isoform X1	Both	Exon	YES
scaffold954_26349	CGI_10010737	hypothetical protein CGI_10010737	Both	Exon	YES
scaffold1235_76550	CGI_10011831	X-ray radiation resistance-associated 1	Both	Intron	NA
scaffold421_199035	CGI_10012156	myosin-2 essential light chain-like	Both	Intron	NA
scaffold631_17116	CGI_10014166	zinc finger 768-like isoform X3 [Lingula anatina]	Both	Exon	YES
scaffold324_45440	CGI_10016183	tyrosine phosphatase domain-containing 1	Both	Exon	YES
scaffold163_174660	CGI_10018615	Hypoxia-inducible factor 1-alpha inhibitor	Both	Intron	NA
scaffold1249_348949	CGI_10019064	Cleft lip and palate transmembrane 1	Both	Exon	NO
scaffold126_377388	CGI_10019196	short-chain collagen C4-like	Both	close to gene	NA
scaffold1512_509767	CGI_10019874	KAT8 regulatory NSL complex subunit 3	Both	Exon	YES
scaffold535_373565	CGI_10020291	Hemicentin-1	Both	close to gene	NA
scaffold364_478394	CGI_10022698	AAEL010828- partial [Aedes aegypti]	Both	Exon	YES
scaffold54_367971	CGI_10023676	Dual serine threonine and tyrosine kinase	Both	Intron	NA
scaffold1219_910726	CGI_10024309	heat shock 75 mitochondrial-like	Both	Exon	NO
scaffold469_659950	CGI_10024691	Patatin-like phospholipase domain-containing 7	Both	Intron	NA
scaffold107_570179	CGI_10025062	All-trans-retinol 13,14-reductase	Both	Exon	YES
scaffold82_218546	CGI_10025248	PREDICTED: uncharacterized protein LOC105333164	Both	Exon	NO
scaffold149_822536	CGI_10025323	ATP-dependent Clp protease proteolytic mitochondrial	Both	Exon	NO
scaffold1583_870363	CGI_10025848	alpha-N-acetylgalactosamine-specific lectin-like [Crassostrea gigas]	Both	close to gene	NA
scaffold425_1022500	CGI_10026011	chromodomain-helicase-DNA-binding 4-like isoform X3	Both	Intron	NA
scaffold678_201258	CGI_10026340	Telomerase-binding EST1A	Both	Intron	NA
scaffold1179_179587	CGI_10027347	coatomer subunit alpha isoform X2	Both	Exon	NO
scaffold102_1125734	CGI_10028472	KAT8 regulatory NSL complex subunit 1-like	Both	Intron	NA
scaffold1009_65957	CGI_10028712	caveolin [Saccoglossus kowalevskii]	Both	Intron	NA
scaffold248_39153	CGI_10017214	tyrosinase tyr-3	Semi-quantitative	Exon	YES
scaffold248_39163	CGI_10017214	tyrosinase tyr-3	Semi-quantitative	Exon	YES
scaffold117_77443	CGI_10016954	Serine threonine- kinase TBK1	Semi-quantitative	Intron	NA
scaffold39008_19787	CGI_10003120	arginine N-methyltransferase 5-like	Semi-quantitative	Intron	NA
scaffold42674_138357	CGI_10007445	C-type mannose receptor 2- partial	Semi-quantitative	Exon	NO
scaffold42674_138366	CGI_10007445	C-type mannose receptor 2- partial	Semi-quantitative	Exon	NO
scaffold707_138248	CGI_10007724	DC-STAMP domain-containing 1-like	Semi-quantitative	Exon	NO
scaffold547_555803	CGI_10018862	aminoacyl tRNA synthase complex-interacting multifunctional 1	Semi-quantitative	Exon	NO
C32984_7712	CGI_10000975	Xaa-Pro partial	Semi-quantitative	Intron	NA
C34274_5145	CGI_10001263	Inositol 1,4,5-trisphosphate receptor	Semi-quantitative	Exon	YES
scaffold857_6284	CGI_10002412	cyclin-dependent kinase 1-like	Semi-quantitative	Intron	NA
scaffold38922_19952	CGI_10003058	brefeldin A-inhibited guanine nucleotide-exchange 1-like isoform X4	Semi-quantitative	Exon	NO
scaffold1437_30576	CGI_10003665	Anosmin-1	Semi-quantitative	Intron	NA
scaffold201_38432	CGI_10004417	dedicator of cytokinesis 7-like isoform X4	Semi-quantitative	Intron	NA
scaffold41034_72841	CGI_10004652	Dynein heavy cytoplasmic	Semi-quantitative	Exon	NO
scaffold41824_11146	CGI_10005707	hypothetical protein CGI_10005707	Semi-quantitative	Exon	NO
scaffold41994_119855	CGI_10005879	0	Semi-quantitative	Exon	YES
scaffold41994_119856	CGI_10005879	0	Semi-quantitative	Exon	YES
scaffold41994_119858	CGI_10005879	0	Semi-quantitative	Exon	YES
scaffold1180_96270	CGI_10005985	RWD domain-containing 2B-like [Crassostrea gigas]	Semi-quantitative	Exon	YES
scaffold141_26231	CGI_10006577	0	Semi-quantitative	Exon	YES
scaffold1871_120731	CGI_10007357	E3 ubiquitin- ligase UBR3-like	Semi-quantitative	Exon	NO
scaffold161_81939	CGI_10008586	mannan-binding lectin serine protease 2-like [Crassostrea gigas]	Semi-quantitative	Exon	NO
scaffold1247_153770	CGI_10008948	Dimethyladenosine transferase mitochondrial	Semi-quantitative	Exon	YES
scaffold1503_84500	CGI_10009530	Ankyrin repeat domain-containing 55	Semi-quantitative	Exon	NO
scaffold43240_207293	CGI_10009595	neurobeachin 1	Semi-quantitative	Exon	NO
scaffold43272_87487	CGI_10009666	PREDICTED: uncharacterized protein LOC105333728 [Crassostrea gigas]	Semi-quantitative	Exon	NO
scaffold43302_125743	CGI_10009764	BTB POZ domain-containing 17-like isoform X4 [Octopus bimaculoides]	Semi-quantitative	Exon	NO
scaffold323_119555	CGI_10009779	hypothetical protein CGI_10009779	Semi-quantitative	close to gene	NA
scaffold752_73843	CGI_10010040	ATP-dependent zinc metalloprotease YME1L1-like [Biomphalaria glabrata]	Semi-quantitative	Exon	YES
scaffold43452_197656	CGI_10010486	beta-1-syntrophin-like	Semi-quantitative	Intron	NA
scaffold43500_220913	CGI_10010622	phospholipase D1-like isoform X1 [Parasteatoda tepidariorum]	Semi-quantitative	Exon	YES
scaffold43520_262571	CGI_10010725	CREB-regulated transcription coactivator 1-like isoform X4	Semi-quantitative	Exon	NO
scaffold917_270662	CGI_10011091	Fibroblast growth factor receptor 2	Semi-quantitative	Exon	YES
scaffold1382_191376	CGI_10011175	Collagen alpha-5(VI) chain	Semi-quantitative	Intron	NA
scaffold1164_299687	CGI_10013010	ABC transporter G family member 9	Semi-quantitative	close to gene	NA
scaffold1053_66069	CGI_10014293	centrosomal of 152 kDa	Semi-quantitative	Exon	YES
scaffold43986_74669	CGI_10015018	solute carrier family 26 member 6-like [Lingula anatina]	Semi-quantitative	Exon	YES
scaffold479_40550	CGI_10015678	synaptophysin 1 isoform X2	Semi-quantitative	Intron	NA
scaffold61_65263	CGI_10016339	myosin heavy striated muscle-like	Semi-quantitative	close to gene	NA
scaffold794_140753	CGI_10017142	Transcription elongation factor SPT6	Semi-quantitative	Exon	NO
scaffold751_393837	CGI_10017401	serine arginine-rich splicing factor 1B	Semi-quantitative	close to gene	NA
scaffold630_124042	CGI_10018327	Organic cation transporter [Crassostrea gigas]	Semi-quantitative	Intron	NA
scaffold547_290607	CGI_10018853	Nucleoside diphosphate kinase [Crassostrea gigas]	Semi-quantitative	Exon	NO
scaffold140_178153	CGI_10020125	tctex1 domain-containing 1-B-like	Semi-quantitative	Exon	YES
scaffold140_178154	CGI_10020125	tctex1 domain-containing 1-B-like	Semi-quantitative	Exon	YES
scaffold140_199703	CGI_10020127	RNA exonuclease 1 homolog isoform X2	Semi-quantitative	Exon	NO
scaffold288_304055	CGI_10020664	contactin-like	Semi-quantitative	close to gene	NA
scaffold610_325703	CGI_10021110	sodium hydrogen exchanger 9-like isoform X3 [Crassostrea gigas]	Semi-quantitative	Intron	NA
scaffold157_403653	CGI_10021254	ecdysoneless homolog isoform X1 [Sus scrofa]	Semi-quantitative	Exon	NO
scaffold157_403656	CGI_10021254	ecdysoneless homolog isoform X1 [Sus scrofa]	Semi-quantitative	Exon	NO
scaffold721_513573	CGI_10022007	4-hydroxyphenylpyruvate dioxygenase-like	Semi-quantitative	Intron	NA
scaffold721_513577	CGI_10022007	4-hydroxyphenylpyruvate dioxygenase-like	Semi-quantitative	Intron	NA
scaffold721_514268	CGI_10022007	4-hydroxyphenylpyruvate dioxygenase-like	Semi-quantitative	Intron	NA
scaffold721_514463	CGI_10022007	4-hydroxyphenylpyruvate dioxygenase-like	Semi-quantitative	Exon	NO
scaffold394_50488	CGI_10022062	serine threonine kinase-like domain-containing STKLD1	Semi-quantitative	Intron	NA
scaffold1132_613978	CGI_10023325	ras-associated and pleckstrin homology domains-containing 1-like isoform X1 [Crassostrea gigas]	Semi-quantitative	Intron	NA
scaffold383_664299	CGI_10023551	Neuron navigator 2	Semi-quantitative	Exon	NO
scaffold48_585158	CGI_10023907	inactive tyrosine- kinase 7-like	Semi-quantitative	Exon	YES
scaffold370_117367	CGI_10025524	Remodeling and spacing factor 1	Semi-quantitative	Exon	YES
scaffold168_849986	CGI_10025614	0	Semi-quantitative	Exon	YES
scaffold334_960606	CGI_10025969	Uncharacterized protein C3orf59-like protein	Semi-quantitative	Exon	YES
scaffold1154_759038	CGI_10026186	calpain-B-like isoform X1 [Crassostrea gigas]	Semi-quantitative	Intron	NA
scaffold678_201171	CGI_10026340	Telomerase-binding EST1A	Semi-quantitative	Exon	NO
scaffold678_201291	CGI_10026340	Telomerase-binding EST1A	Semi-quantitative	Intron	NA
scaffold678_201295	CGI_10026340	Telomerase-binding EST1A	Semi-quantitative	Intron	NA
scaffold678_201352	CGI_10026340	Telomerase-binding EST1A	Semi-quantitative	Intron	NA
scaffold678_377478	CGI_10026355	hypothetical protein CGI_10026355	Semi-quantitative	Exon	NO
scaffold100_688108	CGI_10026448	Dynein heavy chain axonemal	Semi-quantitative	Intron	NA
scaffold156_265848	CGI_10026488	Membrane metallo-endopeptidase-like 1	Semi-quantitative	Exon	YES
scaffold142_1138894	CGI_10026790	crossover junction endonuclease EME1-like [Priapulus caudatus]	Semi-quantitative	Exon	NO
scaffold102_1062943	CGI_10028467	ER degradation-enhancing alpha-mannosidase-like 3	Semi-quantitative	Intron	NA
scaffold22_19417	CGI_10028823	PREDICTED: uncharacterized protein LOC105336120	Semi-quantitative	Intron	NA

## Sheet: Data S6
Data S6. The 155 genes with at least one signifcant SNPs identified from binary and semi-quantitative trait
Gene_IDS	Gene Annotation (family or domain containing name)	Trait	Location in the gene
CGI_10003367	Neuroendocrine convertase 1	Binary	exon
CGI_10015093	endoribonuclease Dicer-like	Binary	intron
CGI_10016808	(Down syndrome cell adhesion molecule (DSCAM))	Binary	intron
CGI_10015851	E3 ubiquitin- ligase HERC2-like	Binary	exon
CGI_10018431	E3 ubiquitin- ligase MIB2	Binary	exon
CGI_10001975	N-acetylmuramoyl-L-alanine amidase	Binary	intron
CGI_10019401	TNF receptor-associated factor 3-like	Binary	intron
CGI_10021595	Tripartite motif-containing 3	Binary	exon
CGI_10011327	E3 ubiquitin- ligase TRIM33	Binary	intron
CGI_10001114	hypothetical protein CGI_10001114	Binary	exon
CGI_10003156	Acyl- synthetase short-chain family member mitochondrial	Binary	exon
CGI_10004841	disintegrin and metallo ase domain-containing 12-like isoform X2	Binary	exon
CGI_10005652	tectonic-1-like isoform X3	Binary	intron
CGI_10005987	SWI SNF-related matrix-associated actin-dependent regulator of chromatin subfamily A 1	Binary	exon
CGI_10006328	Iporin [Crassostrea gigas]	Binary	exon
CGI_10006381	Scm-like with four MBT domains 1	Binary	exon
CGI_10006639	fibrocystin-L-like	Binary	exon
CGI_10007485	hypothetical protein CGI_10007485	Binary	exon
CGI_10008126	hypothetical protein CGI_10008126	Binary	intron
CGI_10008271	ankyrin repeat and KH domain-containing 1-like isoform X2	Binary	intron
CGI_10008301	fatty acid-binding heart [Myotis brandtii]	Binary	intron
CGI_10011136	hypothetical protein CGI_10011136	Binary	exon
CGI_10011205	sortilin-related receptor-like isoform X1	Binary	exon
CGI_10011558	proteasome subunit beta type-7-like	Binary	intron
CGI_10012342	monocarboxylate transporter 12-like [Crassostrea gigas]	Binary	exon
CGI_10013961	neuronal acetylcholine receptor subunit alpha-10-like	Binary	intron
CGI_10014415	limbic system-associated membrane -like [Crassostrea gigas]	Binary	intron
CGI_10014446	kinase C-binding 1-like isoform X1 [Crassostrea gigas]	Binary	exon
CGI_10014626	Cubilin	Binary	exon
CGI_10015321	clarin-3-like [Biomphalaria glabrata]	Binary	NA
CGI_10015545	calcitonin receptor-like isoform X1 [Crassostrea gigas]	Binary	intron
CGI_10017197	homer homolog 2-like isoform X3	Binary	exon
CGI_10017506	notchless homolog 1-like	Binary	intron
CGI_10017599	ankyrin repeat domain-containing 6-like [Lingula anatina]	Binary	exon
CGI_10017704	probable aminopeptidase NPEPL1	Binary	exon
CGI_10017968	ubiquitin carboxyl-terminal hydrolase 19-like	Binary	intron
CGI_10019046	laminin subunit gamma-1-like	Binary	exon
CGI_10019584	26S protease regulatory subunit 6B	Binary	intron
CGI_10019588	Eukaryotic translation initiation factor 2-alpha kinase 4	Binary	exon
CGI_10020612	hypothetical protein CGI_10020612	Binary	exon
CGI_10021081	fibrillin-1-like [Crassostrea gigas]	Binary	exon
CGI_10021469	cilia- and flagella-associated 54-like	Binary	exon
CGI_10022523	0	Binary	exon
CGI_10022721	Polycystic kidney disease 1-like 2	Binary	exon
CGI_10022856	eukaryotic translation initiation factor 4 gamma 3-like isoform X1 [Crassostrea gigas]	Binary	intron
CGI_10022984	myotubularin-related 9	Binary	intron
CGI_10023093	PREDICTED: uncharacterized protein LOC105330599 [Crassostrea gigas]	Binary	exon
CGI_10023915	cAMP-regulated D2 -like	Binary	exon
CGI_10025156	JNK-interacting 1	Binary	exon
CGI_10025253	cholecystokinin receptor-like [Crassostrea gigas]	Binary	exon
CGI_10025375	serine threonine- kinase Chk1-like	Binary	exon
CGI_10025594	advillin-like [Lingula anatina]	Binary	intron
CGI_10026464	Polycystic kidney disease 1-like 2	Binary	exon
CGI_10026893	adenylate kinase isoenzyme 1 isoform X2 [Monodelphis domestica]	Binary	intron
CGI_10026998	kinase D-interacting substrate of 220 kDa isoform X4 [Vollenhovia emeryi]	Binary	exon
CGI_10027281	polycystic kidney disease 1-like 1-like	Binary	intron
CGI_10027830	hypothetical protein CGI_10027830	Binary	intron
CGI_10028849	piezo-type mechanosensitive ion channel component 2-like	Binary	exon
CGI_10007490	Myeloid differentiation primary response 88	Both	intron
CGI_10012880	Tripartite motif-containing 2	Both	exon
CGI_10018487	SUMO-activating enzyme subunit 2	Both	intron
CGI_10002229	seipin [Orussus abietinus]	Both	exon
CGI_10002826	mitochondrial import inner membrane translocase subunit Tim22	Both	close to gene
CGI_10002986	F-box only 42	Both	intron
CGI_10003339	organic cation transporter -like	Both	intron
CGI_10003347	SCO-spondin-like	Both	exon
CGI_10004318	PREDICTED: uncharacterized protein LOC105319668 [Crassostrea gigas]	Both	intron
CGI_10008435	cell wall integrity and stress response component 4-like	Both	exon
CGI_10008719	heat shock 70 kDa 12A-like	Both	exon
CGI_10009132	Ras and EF-hand domain-containing partial	Both	exon
CGI_10009380	Serine threonine- phosphatase 6 catalytic subunit	Both	intron
CGI_10010088	nicotinamide nicotinic acid mononucleotide adenylyltransferase 1-like isoform X1	Both	exon
CGI_10010737	hypothetical protein CGI_10010737	Both	exon
CGI_10011831	X-ray radiation resistance-associated 1	Both	intron
CGI_10012156	myosin-2 essential light chain-like	Both	intron
CGI_10014166	zinc finger 768-like isoform X3 [Lingula anatina]	Both	exon
CGI_10016183	tyrosine phosphatase domain-containing 1	Both	exon
CGI_10018615	Hypoxia-inducible factor 1-alpha inhibitor	Both	intron
CGI_10019064	Cleft lip and palate transmembrane 1	Both	exon
CGI_10019196	short-chain collagen C4-like	Both	close to gene
CGI_10019874	KAT8 regulatory NSL complex subunit 3	Both	exon
CGI_10020291	Hemicentin-1	Both	close to gene
CGI_10022698	AAEL010828- partial [Aedes aegypti]	Both	exon
CGI_10023676	Dual serine threonine and tyrosine kinase	Both	intron
CGI_10024309	heat shock 75 mitochondrial-like	Both	exon
CGI_10024691	Patatin-like phospholipase domain-containing 7	Both	intron
CGI_10025062	All-trans-retinol 13,14-reductase	Both	exon
CGI_10025248	PREDICTED: uncharacterized protein LOC105333164	Both	exon
CGI_10025323	ATP-dependent Clp protease proteolytic mitochondrial	Both	exon
CGI_10025848	alpha-N-acetylgalactosamine-specific lectin-like [Crassostrea gigas]	Both	exon
CGI_10026011	chromodomain-helicase-DNA-binding 4-like isoform X3	Both	intron
CGI_10026340	Telomerase-binding EST1A	Both	intron
CGI_10027347	coatomer subunit alpha isoform X2	Both	exon
CGI_10028472	KAT8 regulatory NSL complex subunit 1-like	Both	intron
CGI_10028712	caveolin [Saccoglossus kowalevskii]	Both	intron
CGI_10018862	aminoacyl tRNA synthase complex-interacting multifunctional 1	Semi-quantitative	exon
CGI_10007724	DC-STAMP domain-containing 1-like	Semi-quantitative	exon
CGI_10007445	C-type mannose receptor 2- partial	Semi-quantitative	exon
CGI_10003120	arginine N-methyltransferase 5-like	Semi-quantitative	intron
CGI_10016954	Serine threonine- kinase TBK1	Semi-quantitative	intron
CGI_10017214	tyrosinase tyr-3	Semi-quantitative	exon
CGI_10000975	Xaa-Pro partial	Semi-quantitative	intron
CGI_10001263	Inositol 1,4,5-trisphosphate receptor	Semi-quantitative	exon
CGI_10002412	cyclin-dependent kinase 1-like	Semi-quantitative	intron
CGI_10003058	brefeldin A-inhibited guanine nucleotide-exchange 1-like isoform X4	Semi-quantitative	exon
CGI_10003665	Anosmin-1	Semi-quantitative	intron
CGI_10004417	dedicator of cytokinesis 7-like isoform X4	Semi-quantitative	intron
CGI_10004652	Dynein heavy cytoplasmic	Semi-quantitative	exon
CGI_10005707	hypothetical protein CGI_10005707	Semi-quantitative	exon
CGI_10005879	0	Semi-quantitative	exon
CGI_10005985	RWD domain-containing 2B-like [Crassostrea gigas]	Semi-quantitative	exon
CGI_10006577	0	Semi-quantitative	exon
CGI_10007357	E3 ubiquitin- ligase UBR3-like	Semi-quantitative	exon
CGI_10008586	mannan-binding lectin serine protease 2-like [Crassostrea gigas]	Semi-quantitative	exon
CGI_10008948	Dimethyladenosine transferase mitochondrial	Semi-quantitative	exon
CGI_10009530	Ankyrin repeat domain-containing 55	Semi-quantitative	exon
CGI_10009595	neurobeachin 1	Semi-quantitative	exon
CGI_10009666	PREDICTED: uncharacterized protein LOC105333728 [Crassostrea gigas]	Semi-quantitative	exon
CGI_10009764	BTB POZ domain-containing 17-like isoform X4 [Octopus bimaculoides]	Semi-quantitative	exon
CGI_10009779	hypothetical protein CGI_10009779	Semi-quantitative	close to gene
CGI_10010040	ATP-dependent zinc metalloprotease YME1L1-like [Biomphalaria glabrata]	Semi-quantitative	exon
CGI_10010486	beta-1-syntrophin-like	Semi-quantitative	intron
CGI_10010622	phospholipase D1-like isoform X1 [Parasteatoda tepidariorum]	Semi-quantitative	exon
CGI_10010725	CREB-regulated transcription coactivator 1-like isoform X4	Semi-quantitative	exon
CGI_10011091	Fibroblast growth factor receptor 2	Semi-quantitative	exon
CGI_10011175	Collagen alpha-5(VI) chain	Semi-quantitative	intron
CGI_10013010	ABC transporter G family member 9	Semi-quantitative	close to gene
CGI_10014293	centrosomal of 152 kDa	Semi-quantitative	exon
CGI_10015018	solute carrier family 26 member 6-like [Lingula anatina]	Semi-quantitative	exon
CGI_10015678	synaptophysin 1 isoform X2	Semi-quantitative	intron
CGI_10016339	myosin heavy striated muscle-like	Semi-quantitative	close to gene
CGI_10017142	Transcription elongation factor SPT6	Semi-quantitative	exon
CGI_10017401	serine arginine-rich splicing factor 1B	Semi-quantitative	close to gene
CGI_10018327	Organic cation transporter [Crassostrea gigas]	Semi-quantitative	intron
CGI_10018853	Nucleoside diphosphate kinase [Crassostrea gigas]	Semi-quantitative	exon
CGI_10020125	tctex1 domain-containing 1-B-like	Semi-quantitative	exon
CGI_10020127	RNA exonuclease 1 homolog isoform X2	Semi-quantitative	exon
CGI_10020664	contactin-like	Semi-quantitative	close to gene
CGI_10021110	sodium hydrogen exchanger 9-like isoform X3 [Crassostrea gigas]	Semi-quantitative	intron
CGI_10021254	ecdysoneless homolog isoform X1 [Sus scrofa]	Semi-quantitative	exon
CGI_10022007	4-hydroxyphenylpyruvate dioxygenase-like	Semi-quantitative	intron
CGI_10022062	serine threonine kinase-like domain-containing STKLD1	Semi-quantitative	intron
CGI_10023325	ras-associated and pleckstrin homology domains-containing 1-like isoform X1 [Crassostrea gigas]	Semi-quantitative	intron
CGI_10023551	Neuron navigator 2	Semi-quantitative	exon
CGI_10023907	inactive tyrosine- kinase 7-like	Semi-quantitative	exon
CGI_10025524	Remodeling and spacing factor 1	Semi-quantitative	exon
CGI_10025614	0	Semi-quantitative	exon
CGI_10025969	Uncharacterized protein C3orf59-like protein	Semi-quantitative	exon
CGI_10026186	calpain-B-like isoform X1 [Crassostrea gigas]	Semi-quantitative	intron
CGI_10026355	hypothetical protein CGI_10026355	Semi-quantitative	exon
CGI_10026448	Dynein heavy chain axonemal	Semi-quantitative	intron
CGI_10026488	Membrane metallo-endopeptidase-like 1	Semi-quantitative	exon
CGI_10026790	crossover junction endonuclease EME1-like [Priapulus caudatus]	Semi-quantitative	exon
CGI_10028467	ER degradation-enhancing alpha-mannosidase-like 3	Semi-quantitative	intron
CGI_10028823	PREDICTED: uncharacterized protein LOC105336120	Semi-quantitative	intron

## Sheet: Data S7
Data S7. The 184 significant Gene Ontology (GO-terms) participating in Biological Process (BP) from the 155 genes with at least one significant SNPs (Data S6). (Mean rank of GO-term genes minus mean rank of all other genes)
Delta.rank	Name of GO-term of the Biological Process	P-value	Benjamini-Hochberg false discovery rate (FDR)	Level of the tree	GO-term ID	Significant genes GO-term	Total genes GO-term
1867	secretion	0.0182384	0.0480174	3	GO:0032940;GO:0046903	1	31
1406	immune response	0.0180313	0.047878	2	GO:0006955	1	55
1010	regulation of transcription from RNA polymerase II promoter	0.00908446	0.0290487	6	GO:0006357	1	136
2587	positive regulation of Wnt signaling pathway	0.00729872	0.0246421	5	GO:0090263;GO:0030177	1	22
1324	negative regulation of response to stimulus	0.00497168	0.0176183	3	GO:0009968;GO:0010648;GO:0023057;GO:0048585	1	94
893	negative regulation of metabolic process	0.00437901	0.0160048	2	GO:0010605;GO:0009892;GO:0031324	2	215
2085	regulation of Wnt signaling pathway	0.00400247	0.0148028	3	GO:0030111	1	40
2495	regulation of canonical Wnt signaling pathway	0.00394551	0.0147089	2	GO:0060828	1	28
2954	regulation of small GTPase mediated signal transduction	0.00392011	0.0146729	4	GO:0046578;GO:0051056	1	20
342	response to stress	0.00378203	0.0145596	2	GO:0006950	16	1667
2226	response to wounding	0.00360996	0.0142563	2	GO:0006954;GO:0009611	1	36
3996	retrograde vesicle-mediated transport, Golgi to ER	0.00266347	0.0111291	5	GO:0006890	1	12
2892	mitosis	0.00180959	0.00834112	2	GO:0007067	1	25
3143	negative regulation of cell cycle	0.00150737	0.00731702	2	GO:0045786	1	22
1785	positive regulation of developmental process	0.00144597	0.00707267	2	GO:0051094	1	69
1129	cell differentiation	0.00110545	0.00602505	2	GO:0030154	2	183
1148	cellular response to chemical stimulus	0.000722656	0.00420947	2	GO:0071310;GO:0070887	1	192
1779	response to abiotic stimulus	0.000605152	0.00356963	2	GO:0009628	2	82
869	immune system process	0.000520082	0.00313195	1	GO:0002376	2	359
971	response to chemical	0.000323957	0.00211138	2	GO:0042221	2	310
1415	regulation of cell cycle	0.000267211	0.00177886	3	GO:0051726	4	149
804	response to virus	0.000211914	0.00145223	4	GO:0009615;GO:0098586	5	487
2774	negative regulation of cell proliferation	0.000177047	0.0012314	2	GO:0008285	1	41
2099	protein catabolic process	0.000171922	0.00121387	2	GO:0043161;GO:0010498;GO:0030163	1	72
989	positive regulation of response to stimulus	0.000156177	0.00115522	2	GO:0048584	1	334
1251	cell cycle process	8.71104e-05	0.000682243	3	GO:0022402	3	225
1061	RNA biosynthetic process	5.35448e-05	0.000449584	2	GO:0006351;GO:0032774	2	335
1319	RNA processing	3.92413e-05	0.000345028	2	GO:0006396	1	224
1288	cellular response to DNA damage stimulus	2.60714e-05	0.000238221	2	GO:0006281;GO:0006974	2	247
2056	regulation of cell proliferation	1.67219e-05	0.000162341	3	GO:0042127	1	101
907	intracellular signal transduction	1.52602e-05	0.000151303	2	GO:0035556	2	538
1663	regulation of transport	1.31107e-05	0.000131389	2	GO:0051049	2	159
1225	cellular response to stress	3.57235e-06	4.16179e-05	2	GO:0033554	3	338
2026	positive regulation of cell communication	3.55794e-06	4.16179e-05	3	GO:0009967;GO:0010647;GO:0023056	1	122
1927	regulation of phosphorylation	1.917e-06	2.38219e-05	5	GO:0042325;GO:0001932	1	143
1025	G-protein coupled receptor signaling pathway	9.47434e-07	1.2264e-05	2	GO:0007186	2	550
809	response to external stimulus	9.13005e-07	1.19848e-05	2	GO:0051707;GO:0043207;GO:0051704;GO:0009605;GO:0009607	11	904
2489	cytoskeleton organization	2.23316e-07	3.30366e-06	3	GO:0007010	2	102
1604	regulation of cellular protein metabolic process	1.68607e-07	2.53454e-06	3	GO:0032268	1	253
2386	anatomical structure formation involved in morphogenesis	1.57957e-07	2.41338e-06	2	GO:0048646	1	114
1079	RNA metabolic process	1.83983e-08	3.23533e-07	4	GO:0016070	4	667
1806	Toll signaling pathway	1.44442e-08	2.6396e-07	2	GO:0008063	4	236
1873	vesicle-mediated transport	5.32656e-09	1.01313e-07	3	GO:0016192	1	233
1248	regulation of response to stimulus	4.92065e-09	9.55426e-08	3	GO:0048583	4	537
1404	proteolysis	2.10282e-09	4.45416e-08	2	GO:0006508	5	443
2290	lipid metabolic process	8.88244e-10	1.92522e-08	2	GO:0006629	1	172
2112	anatomical structure morphogenesis	8.51623e-10	1.88979e-08	2	GO:0009653	2	203
2642	regulation of intracellular signal transduction	4.26517e-10	9.93784e-09	2	GO:1902531	2	134
1343	phosphorylation	1.61192e-10	4.18455e-09	2	GO:0016310	7	558
1118	regulation of gene expression	1.19667e-10	3.28028e-09	2	GO:0010468	5	831
1320	oxidation-reduction process	1.33978e-11	4.16226e-10	3	GO:0055114	4	653
1208	regulation of biosynthetic process	6.76415e-12	2.17386e-10	2	GO:0006355;GO:2000112;GO:2001141;GO:0010556;GO:0031326;GO:0051252;GO:0009889;GO:0019219;GO:0051171	5	811
1552	transmembrane transport	2.3636e-12	8.1588e-11	2	GO:0055085	3	504
2053	regulation of cell communication	1.47446e-12	5.49677e-11	2	GO:0009966;GO:0010646;GO:0023051	4	290
1268	biosynthetic process	7.73002e-13	3.13234e-11	2	GO:1901576;GO:0009058;GO:0044249	8	804
1682	anatomical structure development	6.61504e-13	2.80237e-11	2	GO:0048856	4	450
1046	cellular protein metabolic process	6.21292e-13	2.75735e-11	2	GO:0006464;GO:0036211;GO:0044267;GO:0043412	14	1223
1316	cell surface receptor signaling pathway	5.72424e-17	2.80789e-15	4	GO:0007166	7	1041
2554	protein phosphorylation	1.50674e-17	7.80156e-16	2	GO:0006468	4	274
1143	protein metabolic process	6.41904e-19	3.54443e-17	3	GO:0019538	19	1614
1416	regulation of metabolic process	6.27992e-21	4.18063e-19	2	GO:0031323;GO:0019222;GO:0060255;GO:0080090	6	1141
1233	nitrogen compound metabolic process	3.78167e-21	2.71117e-19	2	GO:0006139;GO:0006725;GO:0034641;GO:0046483;GO:1901360;GO:0006807	14	1563
1620	single-organism transport	3.70119e-22	2.87459e-20	2	GO:0044765	4	915
1389	single-organism metabolic process	5.0815e-28	4.73596e-26	2	GO:0044710	12	1685
1083	response to stimulus	1.08955e-30	1.12829e-28	1	GO:0050896	27	3435
1207	macromolecule metabolic process	1.0946e-31	1.27521e-29	2	GO:0044260;GO:0043170	28	2724
1425	cellular response to stimulus	7.61296e-35	1.01361e-32	2	GO:0051716;GO:0007165	13	2071
1515	metabolic process	6.24866e-74	1.94125e-71	1	GO:0008152	44	4932
1472	cofactor biosynthetic process	0.0181648	0.0479593	5	GO:0009108;GO:0051188	1	50
2530	regulation of vasculature development	0.0178978	0.0477587	2	GO:0045765;GO:1901342	1	17
1920	negative regulation of phosphate metabolic process	0.0171863	0.046428	4	GO:0001933;GO:0042326;GO:0045936;GO:0010563	1	30
1408	methylation	0.0170596	0.0462582	2	GO:0043414;GO:0032259	1	56
1196	regulation of mitotic cell cycle	0.0163819	0.045356	2	GO:0007346	4	79
983	negative regulation of molecular function	0.0143348	0.0414907	3	GO:0044092;GO:0043086	1	123
988	microtubule-based movement	0.0139741	0.0405728	3	GO:0007018	1	123
1566	regulation of vesicle-mediated transport	0.012991	0.0383152	3	GO:0060627	1	50
2308	oxidoreduction coenzyme metabolic process	0.0114359	0.0354095	3	GO:0019362;GO:0006733;GO:0046496	1	24
1434	regulation of ion transport	0.010565	0.0330421	3	GO:0034765;GO:0034762;GO:0043269	1	64
2653	anterior/posterior pattern specification	0.00997345	0.0314029	5	GO:0009952	1	19
873	cytoplasmic transport	0.00822926	0.0269111	3	GO:0016482	2	188
1248	covalent chromatin modification	0.00784506	0.025836	2	GO:0016570;GO:0016569	1	93
2459	heart development	0.0076755	0.0253673	3	GO:0007507	1	24
1516	DNA replication	0.00739593	0.0247061	5	GO:0006260	2	64
2710	epithelium development	0.00736719	0.0246986	2	GO:0060429	1	20
2592	histone methylation	0.00617875	0.0212494	4	GO:0016571	1	23
917	cellular amino acid metabolic process	0.00601707	0.02077	5	GO:0006520	2	187
3501	skeletal system morphogenesis	0.00552583	0.0192886	5	GO:0048704;GO:0048705	1	13
3405	microtubule organizing center organization	0.00397695	0.014767	4	GO:0051297;GO:0031023	1	15
2125	regulation of homeostatic process	0.00379611	0.0145596	2	GO:0032844	1	39
2695	spindle organization	0.00335226	0.0135251	3	GO:0007051	1	25
1180	regulation of multicellular organismal development	0.00317371	0.0128604	3	GO:2000026	2	133
2541	pyridine-containing compound metabolic process	0.00295651	0.0120854	3	GO:0072524	1	29
2042	organelle fission	0.0026748	0.0111291	2	GO:0000280;GO:0048285	1	46
1593	cofactor metabolic process	0.00235457	0.0101127	2	GO:0006732;GO:0051186	1	78
999	intracellular protein transport	0.00233131	0.0100592	2	GO:0006886	2	200
1900	translational initiation	0.0023104	0.0100592	2	GO:0006413	1	55
2282	cell part morphogenesis	0.0020766	0.0091292	2	GO:0048858;GO:0032990	1	39
1189	carbohydrate derivative biosynthetic process	0.00205069	0.00910118	2	GO:1901137	2	145
1019	chromosome organization	0.00204189	0.00910118	3	GO:0051276	1	198
2351	sodium ion transport	0.00200791	0.00899697	2	GO:0006814	1	37
835	macromolecular complex subunit organization	0.00197714	0.0089019	2	GO:0065003;GO:0043933	2	299
2078	organ morphogenesis	0.00190011	0.00859659	2	GO:0009887	1	48
3611	nucleobase metabolic process	0.00182574	0.00834112	4	GO:0009112	1	16
990	protein complex subunit organization	0.00180437	0.00834112	2	GO:0071822	1	216
3730	regulation of cellular response to growth factor stimulus	0.00181888	0.00834112	2	GO:0090287	1	15
4581	nucleobase biosynthetic process	0.00177228	0.00825881	4	GO:0046112	1	10
786	cellular component assembly	0.00175333	0.00822095	2	GO:0022607	2	347
1414	purine nucleotide metabolic process	0.00139719	0.0070388	2	GO:0009152;GO:0006164;GO:0009150;GO:0009260;GO:0006163;GO:0009259;GO:0019693;GO:0072522;GO:0046390	2	111
931	organophosphate metabolic process	0.00136837	0.00693107	2	GO:0019637	3	259
1858	tissue development	0.00130512	0.00672029	2	GO:0009888	1	65
2938	sodium ion transmembrane transport	0.00128754	0.00666659	4	GO:0035725	1	26
1348	nucleoside phosphate biosynthetic process	0.00114868	0.00611757	2	GO:0009165;GO:1901293	3	127
3476	Golgi organization	0.00114825	0.00611757	3	GO:0007030	1	19
827	establishment of protein localization	0.000959164	0.00537327	2	GO:0015031;GO:0045184	2	354
1063	nucleobase-containing small molecule metabolic process	0.000910479	0.00517418	2	GO:0009117;GO:0006753;GO:0055086	3	215
1776	regulation of anatomical structure morphogenesis	0.000869617	0.00497229	3	GO:0022603	1	77
1700	system process	0.000636453	0.00373065	3	GO:0003008	1	89
2330	DNA conformation change	0.000520872	0.00313195	3	GO:0032508;GO:0032392;GO:0071103	1	49
2211	regulation of locomotion	0.00048831	0.00297454	2	GO:0040012;GO:0030334;GO:2000145;GO:0051270	1	55
892	DNA metabolic process	0.000480595	0.00294681	4	GO:0006259	4	345
1865	macromolecule localization	0.00043309	0.00267311	2	GO:0033036;GO:0008104	1	79
1309	organophosphate biosynthetic process	0.000389856	0.00243856	3	GO:0090407	3	164
2504	Golgi vesicle transport	0.00024296	0.00164086	2	GO:0048193	1	48
2217	cellular component morphogenesis	0.000201905	0.00139389	2	GO:0032989	1	63
1713	purine-containing compound metabolic process	0.000165363	0.00117855	2	GO:0072521	2	109
2895	regionalization	0.000165655	0.00117855	2	GO:0003002	1	38
1773	localization	0.000162658	0.00117517	1	GO:0051179	1	102
1376	homeostatic process	0.000132583	0.000988536	3	GO:0042592	2	175
1264	macromolecule catabolic process	0.00011898	0.000894268	2	GO:0044265;GO:0009057	2	211
1887	system development	0.000102899	0.000786961	2	GO:0048731	2	96
926	regulation of multicellular organismal process	7.32477e-05	0.000593625	2	GO:0051239	4	425
1374	regulation of developmental process	6.83929e-05	0.000559142	2	GO:0050793	5	192
975	catabolic process	6.049e-05	0.000503363	2	GO:0009056;GO:1901575	2	392
999	establishment of localization in cell	3.47352e-05	0.000311281	2	GO:0051649;GO:0046907	2	400
1168	cellular developmental process	2.0734e-05	0.000193241	3	GO:0048869	3	309
1665	regulation of organelle organization	2.05688e-05	0.000193241	2	GO:0033043	2	151
1245	oxoacid metabolic process	1.80737e-05	0.000172939	3	GO:0019752;GO:0043436;GO:0006082	2	276
1702	monovalent inorganic cation transport	1.65295e-05	0.000162163	2	GO:0015672	1	148
974	macromolecule biosynthetic process	1.03174e-05	0.000105668	2	GO:0034645;GO:0009059	5	485
2534	locomotion	1.02251e-05	0.000105668	3	GO:0048870;GO:0040011	2	70
993	organic substance transport	9.17753e-06	9.89873e-05	3	GO:0071702	2	472
1456	single-organism intracellular transport	9.24023e-06	9.89873e-05	2	GO:1902582	1	216
1763	regulation of protein modification process	4.44053e-06	5.04704e-05	2	GO:0031399	1	158
1555	cellular component movement	4.35207e-06	5.00757e-05	2	GO:0006928	2	204
2685	pattern specification process	2.72466e-06	3.25562e-05	2	GO:0007389	1	71
2006	aminoglycan metabolic process	2.05518e-06	2.48756e-05	3	GO:0006030;GO:0006022;GO:1901071;GO:0006040	1	131
1650	microtubule-based process	1.5868e-06	1.99851e-05	2	GO:0007017	3	199
1749	organonitrogen compound biosynthetic process	7.34924e-07	9.78498e-06	3	GO:1901566	3	189
2795	peptidyl-tyrosine modification	6.78327e-07	9.16233e-06	7	GO:0018108;GO:0018212	1	74
1927	metal ion transport	6.03355e-07	8.26952e-06	3	GO:0030001	1	158
1598	regulation of cellular component organization	5.57865e-07	7.8682e-06	2	GO:0051128	3	232
1330	carbohydrate derivative metabolic process	5.65632e-07	7.8682e-06	3	GO:1901135	3	337
1104	small molecule metabolic process	3.79909e-07	5.44731e-06	2	GO:0044281	5	510
1429	single-organism biosynthetic process	2.69914e-07	3.93062e-06	2	GO:0044711	3	309
1683	cation transport	1.55681e-07	2.41338e-06	2	GO:0006812	1	231
1360	multicellular organismal process	1.46057e-07	2.3072e-06	2	GO:0044707;GO:0032501	3	358
1892	organ development	9.44492e-08	1.5177e-06	2	GO:0048513	2	189
1845	regulation of phosphorus metabolic process	8.70933e-08	1.42405e-06	3	GO:0019220;GO:0051174	1	200
3187	microtubule cytoskeleton organization	7.8734e-08	1.31036e-06	2	GO:0000226	1	67
1817	regulation of localization	3.44697e-08	5.84105e-07	2	GO:0032879	2	220
1216	negative regulation of biological process	2.25792e-08	3.897e-07	3	GO:0048523;GO:0048519	4	514
1487	regulation of protein metabolic process	1.75058e-08	3.13758e-07	2	GO:0051246	1	346
1568	regulation of molecular function	1.33816e-08	2.49432e-07	2	GO:0065009;GO:0050790	1	316
1453	regulation of biological quality	4.90857e-09	9.55426e-08	2	GO:0065008	3	393
2744	cell projection organization	4.42792e-09	8.97135e-08	3	GO:0030030	1	109
1311	organic cyclic compound biosynthetic process	5.91542e-10	1.34468e-08	3	GO:0034654;GO:0018130;GO:0019438;GO:0044271;GO:1901362	5	548
2214	peptidyl-amino acid modification	3.64606e-10	8.71315e-09	4	GO:0018193	3	193
1778	single-organism organelle organization	2.67532e-10	6.56158e-09	2	GO:1902589	3	306
989	nucleic acid metabolic process	2.22712e-10	5.60994e-09	2	GO:0090304	9	1042
1367	organonitrogen compound metabolic process	1.61635e-10	4.18455e-09	2	GO:1901564	6	538
1526	organelle organization	9.91402e-11	2.79996e-09	2	GO:0006996	4	440
1129	phosphorus metabolic process	3.9271e-11	1.18066e-09	4	GO:0006796;GO:0006793	10	861
1218	positive regulation of biological process	2.92091e-12	9.72247e-11	2	GO:0048518	3	827
2059	ion transmembrane transport	2.09115e-12	7.49596e-11	2	GO:0034220	2	284
1494	positive regulation of cellular process	1.08798e-12	4.225e-11	3	GO:0048522	2	563
1909	ion transport	3.26222e-15	1.52019e-13	2	GO:0006811	2	421
1542	cellular component organization or biogenesis	6.46516e-19	3.54443e-17	2	GO:0016043;GO:0071840	7	845
1678	developmental process	1.30173e-20	8.08807e-19	2	GO:0044767;GO:0032502	6	782
1483	establishment of localization	7.61678e-27	6.45349e-25	2	GO:0006810;GO:0051234	8	1384
1262	organic substance metabolic process	7.8906e-43	1.22567e-40	2	GO:0044238;GO:0071704;GO:0044237	33	3660
1613	single-organism cellular process	7.02373e-52	1.30922e-49	2	GO:0044763	19	2531
1564	biological regulation	3.36318e-61	7.83621e-59	2	GO:0050794;GO:0050789;GO:0065007	21	3389
1798	single-organism process	1.61632e-84	7.53205e-82	1	GO:0044699	24	3640
1655	cellular process	2.30832e-94	2.15135e-91	1	GO:0009987	47	5614

## Sheet: Data S8
Data S8. Epigenome Wide Association (EWA) mapping showing the 240 significant CpGs associated with POMS in binary trait. (See the legend for more detailed information)
CpGs	Location in GENE	Gene_IDS	T.statistic	P.value	Holm.sig	FDR	gc.p.value	CHR (new genome)	Location (new genome)	Scaffold (V9 genome)	Location (V9 genome)	Gene Annotation or (family or domain containing name)		Legend
C35262_15314	Exon	CGI_10001446	4.71408	4.32914e-06	FALSE	0.0221763	2.94539e-05	8	4587024	C35262	15314	hypothetical protein CGI_10001446		CpGs	a CpG ID, where the ID is composed of the scaffold and exact posistion of the CpG
scaffold100_662090	Exon	CGI_10026447	4.85916	2.25805e-06	FALSE	0.0157617	1.70375e-05	5	8608336	scaffold100	662090	Cyclic AMP-responsive element-binding 3 2		Location in GENE	The location of the CpG within the gene
scaffold1014_181646	Exon	CGI_10020265	4.63952	6.02281e-06	FALSE	0.0267918	3.88698e-05	7	60147535	scaffold1014	181646	zinc finger 845-like isoform X2 [Crassostrea gigas]		Gene_IDS	the ID of the genes based on the C. gigas genome v9
scaffold1032_208920	Exon	CGI_10021668	4.78609	3.13538e-06	FALSE	0.0186917	2.24597e-05	10	19100469	scaffold1032	208920	BTB POZ domain-containing 17-like [Crassostrea gigas]		Stats	The t-statistics for the each methQTL
scaffold1032_208984	Exon	CGI_10021668	4.60123	7.12491e-06	FALSE	0.0279366	4.4762e-05	10	19100533	scaffold1032	208984	BTB POZ domain-containing 17-like [Crassostrea gigas]		CHR (New genome)	The location of the SNP in the new C. gigas genome ROSLIN
scaffold1121_73907	Exon	CGI_10006499	4.5552	8.70807e-06	FALSE	0.0307921	5.29777e-05	8	46050786	scaffold1121	73907	FERM domain-containing 4A-like isoform X1		Location (new genome)	The approximate location in the new C. gigas genome of ROSLIN in ±100bp
scaffold117_79908	Exon	CGI_10016954	4.61826	6.64345e-06	FALSE	0.027402	4.21798e-05	8	43833229	scaffold117	79908	Serine threonine- kinase TBK1		Scaffold (V9 genome)	The location in the scaffold of old C. gigas genome.
scaffold1301_195135	Exon	CGI_10027709	5.79041	2.44198e-08	TRUE	0.00110796	3.75678e-07	88	73652	scaffold1301	195135	rap guanine nucleotide exchange factor 2-like isoform X14 [Crassostrea gigas]		Location (V9 genome)	The exact location of the CpG in the old C. gigas genome
scaffold1315_306409	Exon	CGI_10021617	4.97436	1.33031e-06	FALSE	0.0126677	1.09186e-05	88	120242	scaffold1315	306409	transducin-like enhancer 4 isoform X1		T.statistic	t statistics for each CpG site
scaffold140_299245	Exon	CGI_10020133	4.79193	3.05396e-06	FALSE	0.0186917	2.19685e-05	4	31755220	scaffold140	299245	Spermatogenesis-associated 13		P.value	pvalue of the association
scaffold150_1471517	Exon	CGI_10028686	5.25277	3.55644e-07	FALSE	0.00608313	3.59883e-06	88	179464	scaffold150	1471517	zinc finger MIZ domain-containing 1-like isoform X1 [Crassostrea gigas]		Holm.sig	A list of sites that met criteria for Holm significance (TRUE or FALSE)
scaffold1562_112860	Exon	CGI_10005776	4.50873	1.0647e-05	FALSE	0.0359732	6.27193e-05	6	48294502	scaffold1562	112860	leucine-rich repeat-containing 16A-like isoform X3		FDR	The false discovery rate corrected p-values
scaffold1578_61158	Exon	CGI_10008160	-4.7991	2.95672e-06	FALSE	0.0185516	2.1379e-05	9	17902632	scaffold1578	61158	ATP synthase subunit mitochondrial		gc.p.value	Genomic-control corrected p-values
scaffold1584_56857	Exon	CGI_10015072	4.74492	3.77203e-06	FALSE	0.0204786	2.62345e-05	3	44594134	scaffold1584	56857	BTB POZ domain-containing 7 isoform X3
scaffold1704_115075	Exon	CGI_10010169	4.62733	6.35456e-06	FALSE	0.0267918	4.06604e-05	7	6543202	scaffold1704	115075	galactose-3-O-sulfotransferase 2-like isoform X2 [Aplysia californica]
scaffold1710_366330	Exon	CGI_10022355	4.63447	6.23216e-06	FALSE	0.0267918	3.99342e-05	6	4787806	scaffold1710	366330	muscle M-line assembly unc-89-like isoform X3
scaffold1735_60573	Exon	CGI_10003744	5.38552	1.88001e-07	FALSE	0.0041872	2.10103e-06	4	51760676	scaffold1735	60573	probable domain-containing histone demethylation 2C isoform X2
scaffold1735_60628	Exon	CGI_10003744	6.1055	4.64084e-09	TRUE	0.000421122	9.23711e-08	4	51760621	scaffold1735	60628	probable domain-containing histone demethylation 2C isoform X2
scaffold1735_60640	Exon	CGI_10003744	5.34421	2.28255e-07	FALSE	0.004677	2.47702e-06	4	51760609	scaffold1735	60640	probable domain-containing histone demethylation 2C isoform X2
scaffold1746_93142	Exon	CGI_10007280	4.62692	6.41115e-06	FALSE	0.0267918	4.09235e-05	99	49	scaffold1746	93142	A-kinase anchor 13
scaffold1746_93149	Exon	CGI_10007280	4.66236	5.47199e-06	FALSE	0.0254396	3.58366e-05	99	49	scaffold1746	93149	A-kinase anchor 13
scaffold1763_341220	Exon	CGI_10019541	5.21534	4.25762e-07	FALSE	0.00652906	4.18766e-06	10	16977399	scaffold1763	341220	axin-1-like [Octopus bimaculoides]
scaffold1763_99888	Exon	CGI_10019527	4.52718	9.85311e-06	FALSE	0.0338307	5.87506e-05	10	16729442	scaffold1763	99888	CLEC16A-like isoform X2
scaffold1786_146248	Exon	CGI_10008580	4.93719	1.57488e-06	FALSE	0.0138267	1.25892e-05	7	17840850	scaffold1786	146248	Regulator of G- signaling 3 [Crassostrea gigas]
scaffold1786_146260	Exon	CGI_10008580	4.4683	1.26658e-05	FALSE	0.0392455	7.25621e-05	7	17840838	scaffold1786	146260	Regulator of G- signaling 3 [Crassostrea gigas]
scaffold1832_440199	Exon	CGI_10018482	4.55345	8.77421e-06	FALSE	0.0307921	5.33154e-05	6	16533914	scaffold1832	440199	Tetratricopeptide repeat 17
scaffold1865_226561	Exon	CGI_10013544	4.89753	1.88975e-06	FALSE	0.0138267	1.46744e-05	10	39001924	scaffold1865	226561	heparan-alpha-glucosaminide N-acetyltransferase-like isoform X2
scaffold1870_209437	Exon	CGI_10013186	4.63371	6.17876e-06	FALSE	0.0267918	3.97134e-05	7	54215506	scaffold1870	209437	Neurogenic locus Notch
scaffold1883_152896	Exon	CGI_10011547	5.16922	5.30759e-07	FALSE	0.00732907	5.0416e-06	10	6279753	scaffold1883	152896	stearoyl- desaturase 5-like isoform X1 [Octopus bimaculoides]
scaffold1884_209825	Exon	CGI_10012017	4.87478	2.10287e-06	FALSE	0.0148415	1.60474e-05	5	8721271	scaffold1884	209825	cGMP-inhibited 3 ,5 -cyclic phosphodiesterase A-like isoform X2
scaffold189_102523	Exon	CGI_10018670	4.45259	1.35454e-05	FALSE	0.0409715	7.67693e-05	8	4280536	scaffold189	102523	Ras association domain-containing 5
scaffold1895_144832	Exon	CGI_10010980	4.92588	1.69959e-06	FALSE	0.0138267	1.33768e-05	88	2565	scaffold1895	144832	PREDICTED: uncharacterized protein LOC105340519
scaffold1895_144903	Exon	CGI_10010980	4.90207	1.8508e-06	FALSE	0.0138267	1.44197e-05	88	2494	scaffold1895	144903	PREDICTED: uncharacterized protein LOC105340519
scaffold1901_304577	Exon	CGI_10015554	4.87627	2.08271e-06	FALSE	0.0148415	1.59244e-05	7	28532395	scaffold1901	304577	rho GTPase-activating 7-like
scaffold1901_306385	Exon	CGI_10015554	4.46338	1.29353e-05	FALSE	0.0398858	7.38558e-05	7	28530582	scaffold1901	306385	rho GTPase-activating 7-like
scaffold192_94620	Exon	CGI_10023700	4.92796	1.64328e-06	FALSE	0.0138267	1.30474e-05	6	42762431	scaffold192	94620	autism susceptibility gene 2 -like isoform X2
scaffold193_111838	Exon	CGI_10015225	-4.90826	1.80417e-06	FALSE	0.0138267	1.41079e-05	4	32954633	scaffold193	111838	ecto-NOX disulfide-thiol exchanger 2 isoform X1
scaffold208_160522	Exon	CGI_10010030	4.49159	1.14619e-05	FALSE	0.0367706	6.67257e-05	1	14762386	scaffold208	160522	LIX1 [Polistes canadensis]
scaffold211_1161696	Exon	CGI_10026985	4.49985	1.10617e-05	FALSE	0.0364273	6.47641e-05	3	5234735	scaffold211	1161696	deleted in malignant brain tumors 1 -like
scaffold226_1019449	Intron	CGI_10025397	5.0086	1.13122e-06	FALSE	0.0117796	9.53093e-06	3	19902082	scaffold226	1019449	FAM179B-like isoform X1 [Crassostrea gigas]
scaffold237_123498	Exon	CGI_10021567	4.47306	1.241e-05	FALSE	0.0390322	7.13296e-05	3	56617503	scaffold237	123498	NF-kappa B
scaffold248_180571	Exon	CGI_10017224	4.74756	3.72774e-06	FALSE	0.0204364	2.59754e-05	10	51323817	scaffold248	180571	CCR4-NOT transcription complex subunit 6-like isoform X2
scaffold248_180583	Exon	CGI_10017224	4.61272	6.77519e-06	FALSE	0.0276713	4.29093e-05	10	51323829	scaffold248	180583	CCR4-NOT transcription complex subunit 6-like isoform X2
scaffold248_180636	Exon	CGI_10017224	4.57273	8.06868e-06	FALSE	0.029972	4.96913e-05	10	51323882	scaffold248	180636	CCR4-NOT transcription complex subunit 6-like isoform X2
scaffold271_395448	Exon	CGI_10024474	5.53519	8.8846e-08	FALSE	0.00245369	1.11816e-06	6	53798911	scaffold271	395448	zinc finger 142-like
scaffold271_395493	Intron	CGI_10024474	5.17769	5.11555e-07	FALSE	0.00732907	4.88517e-06	6	53798866	scaffold271	395493	zinc finger 142-like
scaffold301_1200972	Exon	CGI_10026751	4.37657	1.87352e-05	FALSE	0.0499182	0.000100765	88	87501	scaffold301	1200972	Exoglucanase xynX
scaffold305_13943	Exon	CGI_10019110	4.75279	3.65088e-06	FALSE	0.0203424	2.55154e-05	10	13409730	scaffold305	13943	E3 ubiquitin- ligase RNF220-like isoform X1
scaffold305_376622	Exon	CGI_10019135	4.91896	1.71271e-06	FALSE	0.0138267	1.35095e-05	4	49646329	scaffold305	376622	spermine oxidase
scaffold305_377074	Exon	CGI_10019135	4.99445	1.2082e-06	FALSE	0.0121817	1.00736e-05	4	49646781	scaffold305	377074	spermine oxidase
scaffold309_32176	Exon	CGI_10007935	4.94433	1.52838e-06	FALSE	0.0138267	1.22707e-05	3	35921002	scaffold309	32176	tyrosine- kinase CSK-like isoform X1 [Crassostrea gigas]
scaffold36278_14345	Exon	CGI_10001847	4.49273	1.14059e-05	FALSE	0.0367706	6.64517e-05	4	14152592	scaffold36278	14345	hypothetical protein CGI_10001847
scaffold364_467953	Exon	CGI_10022697	-4.56683	8.2787e-06	FALSE	0.0303967	5.07753e-05	4	32972108	scaffold364	467953	Transcription termination factor 2
scaffold364_471528	Exon	CGI_10022697	-5.21395	4.31708e-07	FALSE	0.00652906	4.23253e-06	4	32976119	scaffold364	471528	Transcription termination factor 2
scaffold364_471609	Exon	CGI_10022697	-4.9051	1.83588e-06	FALSE	0.0138267	1.43102e-05	4	32976200	scaffold364	471609	Transcription termination factor 2
scaffold364_471615	Exon	CGI_10022697	-5.21822	4.22971e-07	FALSE	0.00652906	4.16027e-06	4	32976206	scaffold364	471615	Transcription termination factor 2
scaffold364_471627	Exon	CGI_10022697	-5.05938	8.92214e-07	FALSE	0.0104951	7.80572e-06	4	32976218	scaffold364	471627	Transcription termination factor 2
scaffold364_473193	Exon	CGI_10022697	-4.59964	7.22451e-06	FALSE	0.0281534	4.52429e-05	4	32977784	scaffold364	473193	Transcription termination factor 2
scaffold364_473225	Exon	CGI_10022697	-4.64182	6.00485e-06	FALSE	0.0267918	3.87333e-05	4	32977816	scaffold364	473225	Transcription termination factor 2
scaffold364_473230	Exon	CGI_10022697	-6.75537	1.30104e-10	TRUE	2.75473e-05	4.44929e-09	4	32977821	scaffold364	473230	Transcription termination factor 2
scaffold364_473238	Exon	CGI_10022697	-5.62555	5.74814e-08	TRUE	0.00212639	7.72336e-07	4	32977829	scaffold364	473238	Transcription termination factor 2
scaffold364_478392	Exon	CGI_10022698	-4.68546	4.91639e-06	FALSE	0.024162	3.27762e-05	4	32982982	scaffold364	478392	AAEL010828- partial [Aedes aegypti]
scaffold364_478491	Exon	CGI_10022698	-5.8929	1.43504e-08	TRUE	0.000759611	2.39745e-07	4	32983081	scaffold364	478491	AAEL010828- partial [Aedes aegypti]
scaffold364_479031	Exon	CGI_10022698	-4.43518	1.46185e-05	FALSE	0.0425946	8.182e-05	4	32983621	scaffold364	479031	AAEL010828- partial [Aedes aegypti]
scaffold364_479053	Exon	CGI_10022698	-4.41676	1.58084e-05	FALSE	0.0446289	8.73756e-05	4	32983643	scaffold364	479053	AAEL010828- partial [Aedes aegypti]
scaffold364_479550	Exon	CGI_10022698	-4.64908	5.77441e-06	FALSE	0.026579	3.75186e-05	4	32984140	scaffold364	479550	AAEL010828- partial [Aedes aegypti]
scaffold364_479563	Exon	CGI_10022698	-4.7852	3.14794e-06	FALSE	0.0186917	2.25353e-05	4	32984153	scaffold364	479563	AAEL010828- partial [Aedes aegypti]
scaffold364_479613	Exon	CGI_10022698	-5.95684	1.02079e-08	TRUE	0.000648405	1.79914e-07	4	32984203	scaffold364	479613	AAEL010828- partial [Aedes aegypti]
scaffold364_479623	Exon	CGI_10022698	-4.98562	1.25878e-06	FALSE	0.0124434	1.04272e-05	4	32984213	scaffold364	479623	AAEL010828- partial [Aedes aegypti]
scaffold37576_3762	Exon	CGI_10002419	5.34529	2.27948e-07	FALSE	0.004677	2.47284e-06	7	17085580	scaffold37576	3762	alpha-tubulin N-acetyltransferase-like isoform X1 [Polistes dominula]
scaffold383_650323	Exon	CGI_10023550	4.45615	1.33683e-05	FALSE	0.0407608	7.59039e-05	5	30152328	scaffold383	650323	neuron navigator 2-like isoform X6
scaffold383_663929	Exon	CGI_10023551	4.51029	1.05757e-05	FALSE	0.0359233	6.23664e-05	5	30169519	scaffold383	663929	Neuron navigator 2
scaffold38688_19593	Exon	CGI_10002921	4.79744	2.97901e-06	FALSE	0.0185516	2.15145e-05	4	41884291	scaffold38688	19593	tyrosine- kinase SRK2-like isoform X2 [Crassostrea gigas]
scaffold39074_60729	Exon	CGI_10003134	4.90876	1.79486e-06	FALSE	0.0138267	1.40523e-05	10	48748133	scaffold39074	60729	toll-like receptor 4 (Proteins with epidermal growth factor (EGF) and TIR domains (EGF-TIR))
scaffold40156_67725	Exon	CGI_10003886	5.28691	3.06213e-07	FALSE	0.005884	3.16581e-06	6	45619950	scaffold40156	67725	septin-7-like isoform X1
scaffold40254_36476	Exon	CGI_10004006	4.61203	6.79587e-06	FALSE	0.0276713	4.30193e-05	7	23252551	scaffold40254	36476	dual specificity tyrosine-phosphorylation-regulated kinase 1A isoform X1 [Rattus norvegicus]
scaffold40894_73489	Intron	CGI_10004539	5.02399	1.05622e-06	FALSE	0.0114614	8.99247e-06	10	14155501	scaffold40894	73489	tilB homolog; cysteine protease ATG4C-like
scaffold419_94803	Exon	CGI_10028320	4.57121	8.12226e-06	FALSE	0.0299956	4.99683e-05	7	11072043	scaffold419	94803	FRAS1-related extracellular matrix 2-like
scaffold42060_34953	Exon	CGI_10005937	4.67758	5.091e-06	FALSE	0.024162	3.37514e-05	4	20527821	scaffold42060	34953	neuralized-like isoform X2
scaffold42198_47868	Exon	CGI_10006391	4.8313	2.56285e-06	FALSE	0.017136	1.89511e-05	88	31424	scaffold42198	47868	rho GTPase-activating 12-like isoform X1 [Crassostrea gigas]
scaffold42422_80488	Exon	CGI_10006851	4.50249	1.09369e-05	FALSE	0.0364273	6.41502e-05	4	27017334	scaffold42422	80488	serine-rich adhesin for platelets-like
scaffold42466_156331	Exon	CGI_10006944	4.58915	7.54543e-06	FALSE	0.0286997	4.69405e-05	3	53873915	scaffold42466	156331	Lysocardiolipin acyltransferase 1
scaffold42558_55404	Exon	CGI_10007217	4.44134	1.42115e-05	FALSE	0.0417924	7.99264e-05	6	16141997	scaffold42558	55404	tensin-1-like isoform X1 [Bombus terrestris]
scaffold42558_55424	Exon	CGI_10007217	4.69346	4.74483e-06	FALSE	0.0237316	3.18126e-05	6	16141977	scaffold42558	55424	tensin-1-like isoform X1 [Bombus terrestris]
scaffold42850_151076	Exon	CGI_10007928	4.41055	1.61977e-05	FALSE	0.0453249	8.92028e-05	10	51792455	scaffold42850	151076	MKL myocardin 2
scaffold42850_50276	Exon	CGI_10007922	6.67596	2.00668e-10	TRUE	3.1866e-05	6.44532e-09	10	51690528	scaffold42850	50276	origin recognition complex subunit 1 isoform X1 [Monodelphis domestica]
scaffold42850_50287	Exon	CGI_10007922	7.07385	2.02562e-11	TRUE	1.28667e-05	9.16975e-10	10	51690539	scaffold42850	50287	origin recognition complex subunit 1 isoform X1 [Monodelphis domestica]
scaffold42850_50327	Exon	CGI_10007922	5.89961	1.37794e-08	TRUE	0.000759611	2.31842e-07	10	51690579	scaffold42850	50327	origin recognition complex subunit 1 isoform X1 [Monodelphis domestica]
scaffold42850_50341	Exon	CGI_10007922	4.67731	5.09715e-06	FALSE	0.024162	3.37856e-05	10	51690593	scaffold42850	50341	origin recognition complex subunit 1 isoform X1 [Monodelphis domestica]
scaffold42850_52743	Exon	CGI_10007922	4.54256	9.2191e-06	FALSE	0.0319998	5.55593e-05	10	51692982	scaffold42850	52743	origin recognition complex subunit 1 isoform X1 [Monodelphis domestica]
scaffold42850_53813	Exon	CGI_10007922	4.92553	1.66173e-06	FALSE	0.0138267	1.31705e-05	10	51694051	scaffold42850	53813	origin recognition complex subunit 1 isoform X1 [Monodelphis domestica]
scaffold42850_53821	Exon	CGI_10007922	4.95003	1.4843e-06	FALSE	0.0138267	1.19774e-05	10	51694059	scaffold42850	53821	origin recognition complex subunit 1 isoform X1 [Monodelphis domestica]
scaffold42918_100003	Exon	CGI_10008117	4.50263	1.10005e-05	FALSE	0.0364273	6.4405e-05	5	22589196	scaffold42918	100003	diacylglycerol kinase zeta-like isoform X10 [Crassostrea gigas]
scaffold432_401827	Intron	CGI_10023103	4.81569	2.78887e-06	FALSE	0.018453	2.03068e-05	7	37763812	scaffold432	401827	rho guanine nucleotide exchange factor 11-like isoform X24 [Crassostrea gigas]
scaffold43446_184674	Exon	CGI_10010404	-4.42147	1.5465e-05	FALSE	0.0438561	8.58032e-05	6	54085719	scaffold43446	184674	Macrophage colony-stimulating factor 1 receptor 2
scaffold43692_222785	Exon	CGI_10011819	4.98315	1.27334e-06	FALSE	0.0124434	1.05285e-05	10	30837205	scaffold43692	222785	MAP kinase-interacting serine threonine- kinase 1
scaffold43692_222790	Exon	CGI_10011819	4.7664	3.42567e-06	FALSE	0.0194284	2.41948e-05	10	30837210	scaffold43692	222790	MAP kinase-interacting serine threonine- kinase 1
scaffold43726_271521	Exon	CGI_10012028	5.14834	5.8621e-07	FALSE	0.00792255	5.48147e-06	1	23196363	scaffold43726	271521	F-box LRR-repeat 7-like isoform X2
scaffold43726_271721	Exon	CGI_10012028	4.42908	1.49727e-05	FALSE	0.0432302	8.35047e-05	1	23196563	scaffold43726	271721	F-box LRR-repeat 7-like isoform X2
scaffold43786_100502	Exon	CGI_10012348	4.38361	1.81525e-05	FALSE	0.0488136	9.81546e-05	9	22126768	scaffold43786	100502	Hemicentin-1
scaffold43786_74601	Exon	CGI_10012348	4.63133	6.24359e-06	FALSE	0.0267918	4.00631e-05	9	22102345	scaffold43786	74601	Hemicentin-1
scaffold43932_243395	Exon	CGI_10014124	4.40721	1.65264e-05	FALSE	0.0458408	9.06441e-05	6	49441905	scaffold43932	243395	Multiple epidermal growth factor-like domains 6
scaffold43940_133784	Exon	CGI_10014153	4.58206	7.74728e-06	FALSE	0.0292921	4.80237e-05	7	3329192	scaffold43940	133784	supervillin-like isoform X4
scaffold43940_133902	Exon	CGI_10014153	4.84348	2.41832e-06	FALSE	0.0166969	1.80556e-05	7	3329310	scaffold43940	133902	supervillin-like isoform X4
scaffold485_51405	Exon	CGI_10024137	4.60739	6.93541e-06	FALSE	0.027749	4.376e-05	10	16194383	scaffold485	51405	E3 ubiquitin- ligase SMURF2
scaffold485_51416	Exon	CGI_10024137	4.83849	2.4738e-06	FALSE	0.0167166	1.84031e-05	10	16194394	scaffold485	51416	E3 ubiquitin- ligase SMURF2
scaffold485_672490	Exon	CGI_10024187	5.55742	7.94843e-08	FALSE	0.00240421	1.01793e-06	99	49	scaffold485	672490	chondroitin sulfate synthase 1
scaffold493_108441	Exon	CGI_10007248	4.55896	8.56677e-06	FALSE	0.0305708	5.22549e-05	6	50546566	scaffold493	108441	metastasis suppressor 1-like isoform X6
scaffold514_360602	Exon	CGI_10018361	4.66196	5.46828e-06	FALSE	0.0254396	3.58284e-05	7	42731288	scaffold514	360602	rab3 GTPase-activating catalytic subunit-like
scaffold522_293879	Intron	CGI_10020325	4.49508	1.1315e-05	FALSE	0.0367706	6.59877e-05	10	15793705	scaffold522	293879	tyrosine- phosphatase Lar-like isoform X6
scaffold522_402047	Exon	CGI_10020330	4.55439	8.73859e-06	FALSE	0.0307921	5.31336e-05	10	15895807	scaffold522	402047	Inositol polyphosphate multikinase
scaffold556_237671	Exon	CGI_10016803	4.7473	3.73209e-06	FALSE	0.0204364	2.60009e-05	7	5514553	scaffold556	237671	Myosin light chain smooth muscle
scaffold556_262294	Exon	CGI_10016804	4.71792	4.28796e-06	FALSE	0.022144	2.91871e-05	7	5493938	scaffold556	262294	myosin light chain smooth muscle isoform X4 [Monodelphis domestica]
scaffold562_398198	Exon	CGI_10016101	4.42145	1.54656e-05	FALSE	0.0438561	8.58063e-05	6	21406923	scaffold562	398198	calcium calmodulin-dependent kinase kinase 1-like isoform X1 [Crassostrea gigas]
scaffold563_119172	Exon	CGI_10019822	5.44809	1.37017e-07	FALSE	0.00334743	1.61115e-06	7	54951446	scaffold563	119172	discoidin domain-containing receptor 2-like isoform X1 [Lingula anatina]
scaffold57_160924	Exon	CGI_10020544	5.17347	5.20119e-07	FALSE	0.00732907	4.95639e-06	5	4163494	scaffold57	160924	afadin-like isoform X1
scaffold576_254509	Exon	CGI_10018766	4.44394	1.41117e-05	FALSE	0.0416918	7.94095e-05	6	22024402	scaffold576	254509	unconventional myosin-XVIIIa-like
scaffold576_255070	Exon	CGI_10018766	4.40906	1.63009e-05	FALSE	0.0454138	8.96798e-05	6	22023841	scaffold576	255070	unconventional myosin-XVIIIa-like
scaffold576_255093	Exon	CGI_10018766	4.91243	1.76485e-06	FALSE	0.0138267	1.38545e-05	6	22023818	scaffold576	255093	unconventional myosin-XVIIIa-like
scaffold602_413729	Exon	CGI_10023187	4.70046	4.59948e-06	FALSE	0.0233727	3.09918e-05	6	52510705	scaffold602	413729	PREDICTED: uncharacterized protein LOC105331822 isoform X4 [Crassostrea gigas]
scaffold617_189910	Exon	CGI_10012731	5.38046	1.91167e-07	FALSE	0.0041872	2.13325e-06	1	40561613	scaffold617	189910	enolase-phosphatase E1-like isoform X4
scaffold617_189928	Exon	CGI_10012731	5.54126	8.61871e-08	FALSE	0.00245369	1.08987e-06	1	40561631	scaffold617	189928	enolase-phosphatase E1-like isoform X4
scaffold67_393362	Exon	CGI_10018273	4.63028	6.27255e-06	FALSE	0.0267918	4.02192e-05	3	12653164	scaffold67	393362	COUP transcription factor 1 isoform X1
scaffold67_53929	Exon	CGI_10018263	5.01177	1.11465e-06	FALSE	0.0117796	9.41328e-06	7	35458466	scaffold67	53929	leucine-rich repeat-containing 24-like [Crassostrea gigas]
scaffold70_533625	Exon	CGI_10024776	4.40655	1.68146e-05	FALSE	0.0464374	9.17827e-05	8	9586516	scaffold70	533625	plexin-A2-like [Limulus polyphemus]
scaffold705_397129	Exon	CGI_10015519	4.60679	6.95366e-06	FALSE	0.027749	4.38567e-05	8	23004410	scaffold705	397129	Beta-hexosaminidase subunit alpha
scaffold733_685155	Exon	CGI_10025885	4.48173	1.19575e-05	FALSE	0.0379771	6.91399e-05	1	49999211	scaffold733	685155	nuclear receptor coactivator 2-like isoform X5 [Crassostrea gigas]
scaffold737_49656	Exon	CGI_10014304	4.50021	1.10681e-05	FALSE	0.0364273	6.47765e-05	3	36235040	scaffold737	49656	bromo adjacent homology (BAH) domain-containing [Ixodes scapularis]
scaffold786_92205	Exon	CGI_10013694	5.59156	6.69519e-08	TRUE	0.00212639	8.80765e-07	5	1678595	scaffold786	92205	dual specificity phosphatase 16-like isoform X1 [Lingula anatina]
scaffold888_252528	Exon	CGI_10013455	4.58821	7.54221e-06	FALSE	0.0286997	4.69538e-05	4	35691884	scaffold888	252528	[Nematostella vectensis]
scaffold950_792404	Exon	CGI_10022937	4.73786	3.89308e-06	FALSE	0.0209177	2.69402e-05	10	28623161	scaffold950	792404	dual specificity phosphatase CDC14A-like
scaffold976_40875	Exon	CGI_10014002	4.49806	1.11475e-05	FALSE	0.0364995	6.51859e-05	2	67428975	scaffold976	40875	Beta-hexosaminidase subunit alpha
scaffold485_672472	Exon	CGI_10024187	5.20061	4.56887e-07	FALSE	0.00674916	4.44397e-06	99	49	scaffold485	672472	chondroitin sulfate synthase 1
scaffold77_1265639	Exon	CGI_10028030	4.6796	5.0704e-06	FALSE	0.024162	3.36135e-05	99	49	scaffold77	1265639	rho GTPase-activating 190-like isoform X1 [Lingula anatina]
scaffold1895_144890	Exon	CGI_10010980	6.10834	4.57081e-09	TRUE	0.000421122	9.11904e-08	88	2507	scaffold1895	144890	PREDICTED: uncharacterized protein LOC105340519
scaffold1301_195125	Exon	CGI_10027709	6.03268	6.83906e-09	TRUE	0.000513451	1.2823e-07	88	73642	scaffold1301	195125	rap guanine nucleotide exchange factor 2-like isoform X14 [Crassostrea gigas]
scaffold1301_195237	Exon	CGI_10027709	6.02102	7.27497e-09	TRUE	0.000513451	1.35109e-07	88	73754	scaffold1301	195237	rap guanine nucleotide exchange factor 2-like isoform X14 [Crassostrea gigas]
scaffold42198_47639	Exon	CGI_10006391	4.59146	7.43575e-06	FALSE	0.0286617	4.63965e-05	88	31653	scaffold42198	47639	rho GTPase-activating 12-like isoform X1 [Crassostrea gigas]
scaffold42198_47703	Exon	CGI_10006391	4.44805	1.38105e-05	FALSE	0.0413792	7.80286e-05	88	31589	scaffold42198	47703	rho GTPase-activating 12-like isoform X1 [Crassostrea gigas]
scaffold42850_50317	Exon	CGI_10007922	6.82393	8.63369e-11	TRUE	2.74206e-05	3.14806e-09	10	51690569	scaffold42850	50317	origin recognition complex subunit 1 isoform X1 [Monodelphis domestica]
scaffold42850_50295	Exon	CGI_10007922	6.51522	4.95093e-10	TRUE	6.28965e-05	1.38718e-08	10	51690547	scaffold42850	50295	origin recognition complex subunit 1 isoform X1 [Monodelphis domestica]
scaffold4_156840	Exon	CGI_10021170	-5.61947	6.04443e-08	TRUE	0.00212639	8.03568e-07	10	12721470	scaffold4	156840	Interferon regulatory factor 2
scaffold1032_208914	Exon	CGI_10021668	5.05329	9.18054e-07	FALSE	0.0106027	7.9955e-06	10	19100463	scaffold1032	208914	BTB POZ domain-containing 17-like [Crassostrea gigas]
scaffold168_743638	Exon	CGI_10025610	4.92766	1.64555e-06	FALSE	0.0138267	1.30626e-05	10	29587224	scaffold168	743638	eukaryotic elongation factor 2 kinase-like isoform X2
scaffold305_13951	Exon	CGI_10019110	4.77708	3.27379e-06	FALSE	0.0189046	2.32814e-05	10	13409738	scaffold305	13951	E3 ubiquitin- ligase RNF220-like isoform X1
scaffold168_743658	Exon	CGI_10025610	4.73289	3.9907e-06	FALSE	0.0209495	2.74969e-05	10	29587244	scaffold168	743658	eukaryotic elongation factor 2 kinase-like isoform X2
scaffold705_397028	Exon	CGI_10015519	4.72199	4.17911e-06	FALSE	0.0217588	2.85939e-05	10	624417	scaffold705	397028	Beta-hexosaminidase subunit alpha
scaffold413_532227	Exon	CGI_10022808	4.66065	5.48683e-06	FALSE	0.0254396	3.59426e-05	10	54246697	scaffold413	532227	activating transcription factor of chaperone
scaffold168_778029	Exon	CGI_10025612	4.64006	6.00861e-06	FALSE	0.0267918	3.87928e-05	10	29621371	scaffold168	778029	ankyrin repeat and fibronectin type-III domain-containing 1-like isoform X1 [Crassostrea gigas]
scaffold77_112668	Exon	CGI_10027967	4.63685	6.09391e-06	FALSE	0.0267918	3.92548e-05	10	9908065	scaffold77	112668	phospholipase A-2-activating
scaffold168_777982	Exon	CGI_10025612	4.63484	6.14821e-06	FALSE	0.0267918	3.95484e-05	10	29621324	scaffold168	777982	ankyrin repeat and fibronectin type-III domain-containing 1-like isoform X1 [Crassostrea gigas]
scaffold168_743629	Exon	CGI_10025610	4.5739	8.02791e-06	FALSE	0.029972	4.94804e-05	10	29587215	scaffold168	743629	eukaryotic elongation factor 2 kinase-like isoform X2
scaffold313_186165	Exon	CGI_10026587	4.56424	8.40988e-06	FALSE	0.0305708	5.14177e-05	10	49296131	scaffold313	186165	disks large homolog 5-like isoform X2
scaffold142_1065353	Exon	CGI_10026785	4.52944	9.77856e-06	FALSE	0.0337572	5.83592e-05	10	30380346	scaffold142	1065353	winged eye-like isoform X1 [Lingula anatina]
scaffold40456_74583	Exon	CGI_10004091	4.50595	1.07749e-05	FALSE	0.0362128	6.33515e-05	10	764510	scaffold40456	74583	polypyrimidine tract-binding 2-like isoform X1 [Biomphalaria glabrata]
scaffold42850_53693	Intron	CGI_10007921	4.47301	1.24126e-05	FALSE	0.0390322	7.13425e-05	10	51693931	scaffold42850	53693	set1 Ash2 histone methyltransferase complex subunit ASH2-like isoform X1 [Biomphalaria glabrata]
scaffold142_1065204	Exon	CGI_10026785	4.41229	1.60788e-05	FALSE	0.0451914	8.8653e-05	10	30380495	scaffold142	1065204	winged eye-like isoform X1 [Lingula anatina]
scaffold635_218340	Exon	CGI_10008929	4.3747	1.88473e-05	FALSE	0.0499182	0.000101298	10	41258045	scaffold635	218340	tyrosine- kinase yes
scaffold1747_72751	Exon	CGI_10004402	4.37453	1.88608e-05	FALSE	0.0499182	0.000101359	10	10085655	scaffold1747	72751	BTB POZ domain-containing 19
scaffold1132_599160	Exon	CGI_10023325	4.76692	3.41778e-06	FALSE	0.0194284	2.4148e-05	9	7233391	scaffold1132	599160	ras-associated and pleckstrin homology domains-containing 1-like isoform X1 [Crassostrea gigas]
scaffold825_239310	Exon	CGI_10012713	5.33702	2.36403e-07	FALSE	0.0046926	2.55131e-06	8	40102860	scaffold825	239310	lateral signaling target 2 homolog
scaffold825_239329	Exon	CGI_10012713	4.67846	5.07124e-06	FALSE	0.024162	3.36413e-05	8	40102841	scaffold825	239329	lateral signaling target 2 homolog
scaffold1901_292161	Exon	CGI_10015554	5.74592	3.13384e-08	TRUE	0.00132707	4.62414e-07	7	28544732	scaffold1901	292161	rho GTPase-activating 7-like
scaffold67_52564	Exon	CGI_10018263	5.69622	3.95808e-08	TRUE	0.00157136	5.64837e-07	7	35457101	scaffold67	52564	leucine-rich repeat-containing 24-like [Crassostrea gigas]
scaffold43940_133880	Exon	CGI_10014153	5.27794	3.1495e-07	FALSE	0.005884	3.24874e-06	7	3329288	scaffold43940	133880	supervillin-like isoform X4
scaffold1855_119214	Exon	CGI_10008869	5.248	3.63916e-07	FALSE	0.00608313	3.6692e-06	7	44527947	scaffold1855	119214	FAM102A-like isoform X2
scaffold1901_304667	Exon	CGI_10015554	5.0628	8.78006e-07	FALSE	0.0104951	7.701e-06	7	28532305	scaffold1901	304667	rho GTPase-activating 7-like
scaffold43526_119440	Exon	CGI_10010787	4.90132	1.85712e-06	FALSE	0.0138267	1.44611e-05	7	32695610	scaffold43526	119440	frizzled-5-like [Crassostrea gigas]
scaffold1855_119197	Exon	CGI_10008869	4.89809	1.88482e-06	FALSE	0.0138267	1.46422e-05	7	44527964	scaffold1855	119197	FAM102A-like isoform X2
scaffold467_63261	Exon	CGI_10004063	4.80678	2.85587e-06	FALSE	0.0185516	2.07644e-05	7	29049058	scaffold467	63261	transport sec31-like
scaffold659_274707	Exon	CGI_10014708	4.73754	3.91879e-06	FALSE	0.0209177	2.70701e-05	7	48603138	scaffold659	274707	ETS translocation variant 4-like isoform X3
scaffold1301_1119020	Exon	CGI_10027761	4.73333	3.97278e-06	FALSE	0.0209495	2.74029e-05	7	49132045	scaffold1301	1119020	AF4 FMR2 family member 4
scaffold419_94810	Exon	CGI_10028320	4.69573	4.69734e-06	FALSE	0.0236805	3.15448e-05	7	11072050	scaffold419	94810	FRAS1-related extracellular matrix 2-like
scaffold1018_310256	Exon	CGI_10019765	4.63623	6.11062e-06	FALSE	0.0267918	3.93452e-05	7	15934981	scaffold1018	310256	fatty acid desaturase 1-like isoform X1 [Aplysia californica]
scaffold67_52652	Exon	CGI_10018263	4.61797	6.62096e-06	FALSE	0.0274021	4.20874e-05	7	35457189	scaffold67	52652	leucine-rich repeat-containing 24-like [Crassostrea gigas]
scaffold705_397049	Exon	CGI_10015519	4.60561	6.98968e-06	FALSE	0.027749	4.40474e-05	7	60615315	scaffold705	397049	Beta-hexosaminidase subunit alpha
scaffold1704_114924	Exon	CGI_10010169	4.56247	8.43708e-06	FALSE	0.0305708	5.15898e-05	7	6543051	scaffold1704	114924	galactose-3-O-sulfotransferase 2-like isoform X2 [Aplysia californica]
scaffold43940_133867	Exon	CGI_10014153	4.55987	8.53317e-06	FALSE	0.0305708	5.20828e-05	7	3329275	scaffold43940	133867	supervillin-like isoform X4
scaffold973_362887	Exon	CGI_10021552	4.4689	1.26331e-05	FALSE	0.0392455	7.24047e-05	7	57935532	scaffold973	362887	rap guanine nucleotide exchange factor 1-like isoform X1
scaffold42904_91418	Exon	CGI_10008103	4.45801	1.32355e-05	FALSE	0.0406144	7.52923e-05	7	9229539	scaffold42904	91418	Histone-lysine N-methyltransferase MLL4
scaffold383_242277	Exon	CGI_10023529	4.45636	1.34116e-05	FALSE	0.0407608	7.6066e-05	7	14705434	scaffold383	242277	vang 2
scaffold376_54858	Exon	CGI_10019491	4.4495	1.37256e-05	FALSE	0.0413197	7.76257e-05	7	30547347	scaffold376	54858	importin subunit beta-1-like
scaffold1815_183378	Exon	CGI_10010268	4.44447	1.40227e-05	FALSE	0.0416918	7.9034e-05	7	13989101	scaffold1815	183378	E3 ubiquitin- ligase CBL-B-like isoform X1
scaffold705_397038	Exon	CGI_10015519	4.44346	1.40832e-05	FALSE	0.0416918	7.93202e-05	7	60615304	scaffold705	397038	Beta-hexosaminidase subunit alpha
scaffold43574_197354	Exon	CGI_10010880	4.4378	1.4427e-05	FALSE	0.0422304	8.09422e-05	7	2484904	scaffold43574	197354	la-related 1B-like isoform X1 [Aplysia californica]
scaffold1855_117683	Exon	CGI_10008869	4.42694	1.51093e-05	FALSE	0.0434274	8.4144e-05	7	44529026	scaffold1855	117683	FAM102A-like isoform X2
scaffold43940_166586	Exon	CGI_10014156	4.42218	1.54184e-05	FALSE	0.0438561	8.55862e-05	7	3356112	scaffold43940	166586	hypothetical protein CGI_10014156
scaffold493_108458	Exon	CGI_10007248	5.4209	1.56708e-07	FALSE	0.00368669	1.80423e-06	6	50546549	scaffold493	108458	metastasis suppressor 1-like isoform X6
scaffold192_94565	Exon	CGI_10023700	5.13085	6.36937e-07	FALSE	0.00842879	5.87807e-06	6	42762376	scaffold192	94565	autism susceptibility gene 2 -like isoform X2
scaffold602_413737	Exon	CGI_10023187	5.06283	8.77852e-07	FALSE	0.0104951	7.69987e-06	6	52510697	scaffold602	413737	PREDICTED: uncharacterized protein LOC105331822 isoform X4 [Crassostrea gigas]
scaffold271_395333	Exon	CGI_10024474	5.0483	9.39781e-07	FALSE	0.0106598	8.15442e-06	6	53799026	scaffold271	395333	zinc finger 142-like
scaffold1222_401016	Exon	CGI_10016252	-5.02366	1.06458e-06	FALSE	0.0114614	9.04418e-06	6	48642259	scaffold1222	401016	ras-responsive element-binding 1-like
scaffold43028_146629	Exon	CGI_10008509	5.00176	1.16781e-06	FALSE	0.0119644	9.78959e-06	6	20348529	scaffold43028	146629	breast cancer anti-estrogen resistance 1-like isoform X3
scaffold576_255259	Exon	CGI_10018766	4.92639	1.66001e-06	FALSE	0.0138267	1.31536e-05	6	22023652	scaffold576	255259	unconventional myosin-XVIIIa-like
scaffold425_801672	Exon	CGI_10025995	4.91784	1.72153e-06	FALSE	0.0138267	1.3568e-05	6	38193403	scaffold425	801672	E3 ubiquitin- ligase MYLIP
scaffold1490_326985	Exon	CGI_10014920	4.87585	2.0867e-06	FALSE	0.0148415	1.595e-05	6	55296397	scaffold1490	326985	LIM domain-containing jub-like
scaffold40156_67738	Exon	CGI_10003886	4.80395	2.9242e-06	FALSE	0.0185516	2.11489e-05	6	45619963	scaffold40156	67738	septin-7-like isoform X1
scaffold576_255256	Exon	CGI_10018766	4.78574	3.14864e-06	FALSE	0.0186917	2.25311e-05	6	22023655	scaffold576	255256	unconventional myosin-XVIIIa-like
scaffold192_94572	Exon	CGI_10023700	4.78166	3.19862e-06	FALSE	0.0188126	2.28398e-05	6	42762383	scaffold192	94572	autism susceptibility gene 2 -like isoform X2
scaffold271_395379	Exon	CGI_10024474	4.76042	3.519e-06	FALSE	0.0197811	2.47475e-05	6	53798980	scaffold271	395379	zinc finger 142-like
scaffold576_254666	Exon	CGI_10018766	4.67775	5.08713e-06	FALSE	0.024162	3.37299e-05	6	22024245	scaffold576	254666	unconventional myosin-XVIIIa-like
scaffold271_395286	Exon	CGI_10024474	4.59117	7.44519e-06	FALSE	0.0286617	4.6446e-05	6	53799073	scaffold271	395286	zinc finger 142-like
scaffold786_92224	Exon	CGI_10013694	5.86018	1.69244e-08	TRUE	0.00082695	2.75825e-07	5	1678576	scaffold786	92224	dual specificity phosphatase 16-like isoform X1 [Lingula anatina]
scaffold1842_51345	Exon	CGI_10003201	4.79966	2.94925e-06	FALSE	0.0185516	2.13336e-05	5	63194866	scaffold1842	51345	phosphatase 1 regulatory subunit 12A
scaffold944_50892	Exon	CGI_10005966	4.77818	3.2491e-06	FALSE	0.0189046	2.31423e-05	5	26760411	scaffold944	50892	hypothetical protein CGI_10005966
scaffold42918_99262	Exon	CGI_10008117	4.62649	6.37796e-06	FALSE	0.0267918	4.07861e-05	5	22588455	scaffold42918	99262	diacylglycerol kinase zeta-like isoform X10 [Crassostrea gigas]
scaffold42918_99184	Exon	CGI_10008117	4.60933	6.87678e-06	FALSE	0.027749	4.34491e-05	5	22588377	scaffold42918	99184	diacylglycerol kinase zeta-like isoform X10 [Crassostrea gigas]
scaffold786_92212	Exon	CGI_10013694	4.5602	8.5209e-06	FALSE	0.0305708	5.20199e-05	5	1678588	scaffold786	92212	dual specificity phosphatase 16-like isoform X1 [Lingula anatina]
scaffold1735_60600	Exon	CGI_10003744	5.25837	3.46173e-07	FALSE	0.00608313	3.51795e-06	4	51760649	scaffold1735	60600	probable domain-containing histone demethylation 2C isoform X2
scaffold1735_60535	Exon	CGI_10003744	5.2396	3.81722e-07	FALSE	0.00621716	3.81584e-06	4	51760714	scaffold1735	60535	probable domain-containing histone demethylation 2C isoform X2
scaffold1735_60635	Exon	CGI_10003744	5.11024	7.04558e-07	FALSE	0.00895069	6.39603e-06	4	51760614	scaffold1735	60635	probable domain-containing histone demethylation 2C isoform X2
scaffold432_156804	Exon	CGI_10023084	4.79959	2.95023e-06	FALSE	0.0185516	2.13396e-05	4	47550152	scaffold432	156804	chitin binding beak 1
scaffold472_111208	Exon	CGI_10018501	4.79363	3.07179e-06	FALSE	0.0186917	2.20342e-05	4	28239399	scaffold472	111208	rhotekin-like isoform X1
scaffold1735_64183	Exon	CGI_10003744	4.57515	8.00221e-06	FALSE	0.029972	4.93317e-05	4	51757081	scaffold1735	64183	probable domain-containing histone demethylation 2C isoform X2
scaffold42060_34961	Exon	CGI_10005937	4.55176	8.83892e-06	FALSE	0.0308487	5.36454e-05	4	20527813	scaffold42060	34961	neuralized-like isoform X2
scaffold305_376629	Exon	CGI_10019135	4.51238	1.04807e-05	FALSE	0.035792	6.18957e-05	4	49646336	scaffold305	376629	spermine oxidase
scaffold471_967227	Exon	CGI_10027031	4.49441	1.1372e-05	FALSE	0.0367706	6.62465e-05	4	39444232	scaffold471	967227	nuclear hormone receptor HR96-like isoform X3 [Lingula anatina]
scaffold165_246671	Exon	CGI_10015327	4.46922	1.26161e-05	FALSE	0.0392455	7.23232e-05	4	46618798	scaffold165	246671	Serine threonine- phosphatase 2A regulatory subunit B subunit alpha
scaffold1735_60543	Exon	CGI_10003744	4.43206	1.47842e-05	FALSE	0.0428809	8.26214e-05	4	51760706	scaffold1735	60543	probable domain-containing histone demethylation 2C isoform X2
scaffold364_467674	Exon	CGI_10022697	-4.39301	1.74464e-05	FALSE	0.0475621	9.49402e-05	4	32971829	scaffold364	467674	Transcription termination factor 2
scaffold140_294630	Exon	CGI_10020133	4.38282	1.82129e-05	FALSE	0.0488136	9.84289e-05	4	31733817	scaffold140	294630	Spermatogenesis-associated 13
scaffold1154_771923	Exon	CGI_10026186	5.51737	9.75428e-08	FALSE	0.00258163	1.20903e-06	3	10128851	scaffold1154	771923	calpain-B-like isoform X1 [Crassostrea gigas]
scaffold211_1161890	Exon	CGI_10026985	5.49533	1.08389e-07	FALSE	0.00275395	1.32227e-06	3	5234541	scaffold211	1161890	deleted in malignant brain tumors 1 -like
scaffold790_53116	Exon	CGI_10013164	5.27003	3.38776e-07	FALSE	0.00608313	3.43763e-06	3	1970053	scaffold790	53116	tropomyosin [Crassostrea gigas]
scaffold211_1161693	Exon	CGI_10026985	4.89706	1.89377e-06	FALSE	0.0138267	1.47007e-05	3	5234738	scaffold211	1161693	deleted in malignant brain tumors 1 -like
scaffold309_32178	Exon	CGI_10007935	4.68039	5.02802e-06	FALSE	0.024162	3.34003e-05	3	35921004	scaffold309	32178	tyrosine- kinase CSK-like isoform X1 [Crassostrea gigas]
scaffold1083_75762	Exon	CGI_10016523	4.60257	7.08326e-06	FALSE	0.0279366	4.45422e-05	3	41482244	scaffold1083	75762	A-kinase anchor 6 [Crassostrea gigas]
scaffold42096_50602	Exon	CGI_10006162	4.48541	1.17702e-05	FALSE	0.0375698	6.82292e-05	3	48031222	scaffold42096	50602	zinc finger basonuclin-2-like isoform X2 [Crassostrea gigas]
scaffold705_279705	NA	NA	4.40046	1.69718e-05	FALSE	0.0466687	9.27165e-05	3	812198	scaffold705	279705	#N/A
scaffold42466_140022	Intron	CGI_10006943	4.39725	1.72033e-05	FALSE	0.0471015	9.37772e-05	3	53887471	scaffold42466	140022	hemicentin-1 isoform X3 [Macaca fascicularis]
scaffold1584_59994	Exon	CGI_10015072	4.38624	1.79519e-05	FALSE	0.048731	9.72437e-05	3	44591008	scaffold1584	59994	BTB POZ domain-containing 7 isoform X3
scaffold789_46005	Exon	CGI_10017177	4.38505	1.80423e-05	FALSE	0.0487678	9.76543e-05	3	23184207	scaffold789	46005	amyloid beta A4 precursor -binding family A member 1-like isoform X1 [Crassostrea gigas]
scaffold459_287065	Exon	CGI_10018176	5.0902	7.71856e-07	FALSE	0.00961337	6.90967e-06	2	51378779	scaffold459	287065	GH23898 [Drosophila grimshawi]
scaffold43726_271694	Exon	CGI_10012028	5.5977	6.49116e-08	TRUE	0.00212639	8.58067e-07	1	23196536	scaffold43726	271694	F-box LRR-repeat 7-like isoform X2
scaffold1654_40130	Exon	CGI_10004124	5.12503	6.54745e-07	FALSE	0.00848762	6.01609e-06	1	39399508	scaffold1654	40130	zinc finger 346-like [Octopus bimaculoides]
scaffold204_117424	Exon	CGI_10026094	5.03484	1.00089e-06	FALSE	0.0111538	8.5983e-06	1	53445507	scaffold204	117424	disks large-associated 4-like isoform X1 [Crassostrea gigas]
scaffold1021_473573	Exon	CGI_10022500	4.97276	1.33617e-06	FALSE	0.0126677	1.09638e-05	1	23983405	scaffold1021	473573	biogenesis of lysosome-related organelles complex 1 subunit 3-like isoform X2
scaffold40412_59324	Exon	CGI_10004113	4.92431	1.67603e-06	FALSE	0.0138267	1.32603e-05	1	33960996	scaffold40412	59324	3-hydroxybutyrate dehydrogenase [Thalassospira xiamenensis]
scaffold617_159991	NA	NA	4.8424	2.47155e-06	FALSE	0.0167166	1.83453e-05	1	40533172	scaffold617	159991	#N/A
scaffold1834_203169	Exon	CGI_10016659	4.62717	6.35889e-06	FALSE	0.0267918	4.06837e-05	1	29426514	scaffold1834	203169	leucine-rich repeat-containing 15-like

## Sheet: Data S9
Data S9. Epigenome Wide Association (EWA) mapping showing the 226 significant CpGs associated with POMS in semi-quantitative trait. (See the legend for more detailed information)
CpGs	Location in GENE	Gene_IDS	T.statistic	P.value	Holm.sig	FDR	gc.p.value	CHR (New genome)	Location (new genome)	Scaffold (V9 genome)	Location (V9 genome)	Gene Annotation or (family or domain containing name)		Legend
scaffold42850_50287	Exon	CGI_10007922	-7.3124	4.93378e-12	TRUE	3.13394e-06	1.80854e-10	10	51690539	scaffold42850	50287	origin recognition complex subunit 1 isoform X1 [Monodelphis domestica]		CpGs	a CpG ID, where the ID is composed of the scaffold and exact posistion of the CpG
scaffold42850_50276	Exon	CGI_10007922	-6.977	3.56586e-11	TRUE	1.13252e-05	1.00599e-09	10	51690528	scaffold42850	50276	origin recognition complex subunit 1 isoform X1 [Monodelphis domestica]		Location in GENE	The location of the CpG within the gene
scaffold42850_50295	Exon	CGI_10007922	-6.89232	5.82422e-11	TRUE	1.23318e-05	1.53891e-09	10	51690547	scaffold42850	50295	origin recognition complex subunit 1 isoform X1 [Monodelphis domestica]		Gene_IDS	the ID of the genes based on the C. gigas genome v9
scaffold42850_50317	Exon	CGI_10007922	-6.7579	1.25965e-10	TRUE	2.00033e-05	3.0012e-09	10	51690569	scaffold42850	50317	origin recognition complex subunit 1 isoform X1 [Monodelphis domestica]		Stats	The t-statistics for the each methQTL
scaffold1301_195135	Exon	CGI_10027709	-6.37389	1.09069e-09	TRUE	0.000138561	1.93799e-08	88	73652	scaffold1301	195135	rap guanine nucleotide exchange factor 2-like isoform X14 [Crassostrea gigas]		CHR (New genome)	The location of the SNP in the new C. gigas genome ROSLIN
scaffold4_156840	Exon	CGI_10021170	6.307	1.65512e-09	TRUE	0.00015019	2.75988e-08	10	12721470	scaffold4	156840	Interferon regulatory factor 2		Location (new genome)	The approximate location in the new C. gigas genome of ROSLIN in ±100bp
scaffold364_473230	Exon	CGI_10022697	6.32256	1.4553e-09	TRUE	0.00015019	2.48373e-08	4	32977821	scaffold364	473230	Transcription termination factor 2		Scaffold (V9 genome)	The location in the scaffold of old C. gigas genome.
scaffold1895_144890	Exon	CGI_10010980	-6.24518	2.18705e-09	TRUE	0.000173651	3.5367e-08	88	2507	scaffold1895	144890	PREDICTED: uncharacterized protein LOC105340519		Location (V9 genome)	The exact location of the CpG in the old C. gigas genome
scaffold786_92205	Exon	CGI_10013694	-6.15223	3.61255e-09	TRUE	0.000254966	5.45297e-08	5	1678595	scaffold786	92205	dual specificity phosphatase 16-like isoform X1 [Lingula anatina]		T.statistic	t statistics for each CpG site
scaffold1301_195125	Exon	CGI_10027709	-6.08422	5.19927e-09	TRUE	0.000330257	7.46435e-08	88	73642	scaffold1301	195125	rap guanine nucleotide exchange factor 2-like isoform X14 [Crassostrea gigas]		P.value	pvalue of the association
scaffold150_1471517	Exon	CGI_10028686	-5.96419	9.82065e-09	TRUE	0.000567097	1.29136e-07	88	179464	scaffold150	1471517	zinc finger MIZ domain-containing 1-like isoform X1 [Crassostrea gigas]		Holm.sig	A list of sites that met criteria for Holm significance (TRUE or FALSE)
scaffold364_478491	Exon	CGI_10022698	5.91142	1.30272e-08	TRUE	0.000689571	1.64606e-07	4	32983081	scaffold364	478491	AAEL010828- partial [Aedes aegypti]		FDR	The false discovery rate corrected p-values
scaffold1154_771923	Exon	CGI_10026186	-5.82551	2.03691e-08	TRUE	0.000924173	2.41899e-07	3	10128851	scaffold1154	771923	calpain-B-like isoform X1 [Crassostrea gigas]		gc.p.value	Genomic-control corrected p-values
scaffold1735_60628	Exon	CGI_10003744	-5.83683	1.9107e-08	TRUE	0.000924173	2.29095e-07	4	51760621	scaffold1735	60628	probable domain-containing histone demethylation 2C isoform X2
scaffold1301_195237	Exon	CGI_10027709	-5.80606	2.24063e-08	TRUE	0.00094883	2.6277e-07	88	73754	scaffold1301	195237	rap guanine nucleotide exchange factor 2-like isoform X14 [Crassostrea gigas]
scaffold42850_50327	Exon	CGI_10007922	-5.77885	2.57842e-08	TRUE	0.00102363	2.96534e-07	10	51690579	scaffold42850	50327	origin recognition complex subunit 1 isoform X1 [Monodelphis domestica]
scaffold1654_40130	Exon	CGI_10004124	-5.7036	3.79313e-08	TRUE	0.00141729	4.13382e-07	1	39399508	scaffold1654	40130	zinc finger 346-like [Octopus bimaculoides]
scaffold67_53929	Exon	CGI_10018263	-5.56655	7.59237e-08	TRUE	0.0024605	7.50914e-07	7	35458466	scaffold67	53929	leucine-rich repeat-containing 24-like [Crassostrea gigas]
scaffold211_1161890	Exon	CGI_10026985	-5.57983	7.10247e-08	TRUE	0.0024605	7.09056e-07	3	5234541	scaffold211	1161890	deleted in malignant brain tumors 1 -like
scaffold43028_146629	Exon	CGI_10008509	-5.56253	7.74718e-08	TRUE	0.0024605	7.64061e-07	6	20348529	scaffold43028	146629	breast cancer anti-estrogen resistance 1-like isoform X3
scaffold1855_119214	Exon	CGI_10008869	-5.54288	8.54919e-08	FALSE	0.00258592	8.31597e-07	7	44527947	scaffold1855	119214	FAM102A-like isoform X2
scaffold1883_152896	Exon	CGI_10011547	-5.46679	1.24899e-07	FALSE	0.00360616	1.15196e-06	10	6279753	scaffold1883	152896	stearoyl- desaturase 5-like isoform X1 [Octopus bimaculoides]
scaffold786_92224	Exon	CGI_10013694	-5.45392	1.33124e-07	FALSE	0.00367652	1.21686e-06	5	1678576	scaffold786	92224	dual specificity phosphatase 16-like isoform X1 [Lingula anatina]
scaffold617_189928	Exon	CGI_10012731	-5.43274	1.47816e-07	FALSE	0.0039122	1.33142e-06	1	40561631	scaffold617	189928	enolase-phosphatase E1-like isoform X4
scaffold493_108458	Exon	CGI_10007248	-5.40145	1.72453e-07	FALSE	0.00425409	1.51999e-06	6	50546549	scaffold493	108458	metastasis suppressor 1-like isoform X6
scaffold1315_306409	Exon	CGI_10021617	-5.40031	1.74129e-07	FALSE	0.00425409	1.53187e-06	88	120242	scaffold1315	306409	transducin-like enhancer 4 isoform X1
scaffold67_52564	Exon	CGI_10018263	-5.38447	1.88206e-07	FALSE	0.00430953	1.6377e-06	7	35457101	scaffold67	52564	leucine-rich repeat-containing 24-like [Crassostrea gigas]
scaffold1901_292161	Exon	CGI_10015554	-5.38592	1.89967e-07	FALSE	0.00430953	1.64734e-06	7	28544732	scaffold1901	292161	rho GTPase-activating 7-like
scaffold40156_67725	Exon	CGI_10003886	-5.35583	2.19141e-07	FALSE	0.00479993	1.86353e-06	6	45619950	scaffold40156	67725	septin-7-like isoform X1
scaffold43940_133902	Exon	CGI_10014153	-5.32742	2.47724e-07	FALSE	0.00524513	2.07478e-06	7	3329310	scaffold43940	133902	supervillin-like isoform X4
scaffold57_160924	Exon	CGI_10020544	-5.3139	2.64559e-07	FALSE	0.0053214	2.19532e-06	5	4163494	scaffold57	160924	afadin-like isoform X1
scaffold204_117424	Exon	CGI_10026094	-5.31118	2.68081e-07	FALSE	0.0053214	2.2204e-06	1	53445507	scaffold204	117424	disks large-associated 4-like isoform X1 [Crassostrea gigas]
scaffold43940_133880	Exon	CGI_10014153	-5.29692	2.87293e-07	FALSE	0.00552994	2.35638e-06	7	3329288	scaffold43940	133880	supervillin-like isoform X4
scaffold39074_60729	Exon	CGI_10003134	-5.27917	3.13072e-07	FALSE	0.00584891	2.53685e-06	10	48748133	scaffold39074	60729	toll-like receptor 4 (Proteins with epidermal growth factor (EGF) and TIR domains (EGF-TIR))
scaffold556_262294	Exon	CGI_10016804	-5.26943	3.31891e-07	FALSE	0.00602333	2.66337e-06	7	5493938	scaffold556	262294	myosin light chain smooth muscle isoform X4 [Monodelphis domestica]
scaffold271_395333	Exon	CGI_10024474	-5.26095	3.41893e-07	FALSE	0.00603251	2.73613e-06	6	53799026	scaffold271	395333	zinc finger 142-like
scaffold305_13951	Exon	CGI_10019110	-5.23355	3.91542e-07	FALSE	0.00605566	3.07253e-06	10	13409738	scaffold305	13951	E3 ubiquitin- ligase RNF220-like isoform X1
scaffold364_473238	Exon	CGI_10022697	5.25606	3.55323e-07	FALSE	0.00605566	2.8227e-06	4	32977829	scaffold364	473238	Transcription termination factor 2
scaffold485_672490	Exon	CGI_10024187	-5.22813	4.00406e-07	FALSE	0.00605566	3.13363e-06	99	49	scaffold485	672490	chondroitin sulfate synthase 1
scaffold617_189910	Exon	CGI_10012731	-5.23301	3.91122e-07	FALSE	0.00605566	3.07114e-06	1	40561613	scaffold617	189910	enolase-phosphatase E1-like isoform X4
scaffold1735_60573	Exon	CGI_10003744	-5.23325	3.93533e-07	FALSE	0.00605566	3.08448e-06	4	51760676	scaffold1735	60573	probable domain-containing histone demethylation 2C isoform X2
scaffold37576_3762	Exon	CGI_10002419	-5.23291	3.92743e-07	FALSE	0.00605566	3.08062e-06	7	17085580	scaffold37576	3762	alpha-tubulin N-acetyltransferase-like isoform X1 [Polistes dominula]
scaffold40412_59324	Exon	CGI_10004113	-5.22333	4.11224e-07	FALSE	0.00607463	3.20468e-06	1	33960996	scaffold40412	59324	3-hydroxybutyrate dehydrogenase [Thalassospira xiamenensis]
scaffold364_479613	Exon	CGI_10022698	5.21541	4.25624e-07	FALSE	0.00614446	3.30233e-06	4	32984203	scaffold364	479613	AAEL010828- partial [Aedes aegypti]
scaffold248_180583	Exon	CGI_10017224	-5.19844	4.61663e-07	FALSE	0.00621157	3.54098e-06	10	51323829	scaffold248	180583	CCR4-NOT transcription complex subunit 6-like isoform X2
scaffold432_401758	Exon	CGI_10023103	-5.20355	4.50494e-07	FALSE	0.00621157	3.46731e-06	7	37763881	scaffold432	401758	rho guanine nucleotide exchange factor 11-like isoform X24 [Crassostrea gigas]
scaffold1735_60535	Exon	CGI_10003744	-5.19646	4.69389e-07	FALSE	0.00621157	3.58849e-06	4	51760714	scaffold1735	60535	probable domain-containing histone demethylation 2C isoform X2
scaffold1884_209825	Exon	CGI_10012017	-5.19966	4.60592e-07	FALSE	0.00621157	3.5323e-06	5	8721271	scaffold1884	209825	cGMP-inhibited 3 ,5 -cyclic phosphodiesterase A-like isoform X2
scaffold271_395448	Exon	CGI_10024474	-5.18679	4.88092e-07	FALSE	0.00625919	3.7143e-06	6	53798911	scaffold271	395448	zinc finger 142-like
scaffold1901_304667	Exon	CGI_10015554	-5.18483	4.92695e-07	FALSE	0.00625919	3.74435e-06	7	28532305	scaffold1901	304667	rho GTPase-activating 7-like
scaffold248_180571	Exon	CGI_10017224	-5.16942	5.30271e-07	FALSE	0.00647745	3.98819e-06	10	51323817	scaffold248	180571	CCR4-NOT transcription complex subunit 6-like isoform X2
scaffold790_53116	Exon	CGI_10013164	-5.17652	5.29581e-07	FALSE	0.00647745	3.96701e-06	3	1970053	scaffold790	53116	tropomyosin [Crassostrea gigas]
scaffold485_51416	Exon	CGI_10024137	-5.1594	5.56183e-07	FALSE	0.00666579	4.15489e-06	10	16194394	scaffold485	51416	E3 ubiquitin- ligase SMURF2
scaffold42850_53813	Exon	CGI_10007922	-5.15058	5.8001e-07	FALSE	0.00682262	4.30721e-06	10	51694051	scaffold42850	53813	origin recognition complex subunit 1 isoform X1 [Monodelphis domestica]
scaffold1710_366330	Exon	CGI_10022355	-5.14062	6.18744e-07	FALSE	0.00701832	4.54274e-06	6	4787806	scaffold1710	366330	muscle M-line assembly unc-89-like isoform X3
scaffold42918_99262	Exon	CGI_10008117	-5.13836	6.14642e-07	FALSE	0.00701832	4.52702e-06	5	22588455	scaffold42918	99262	diacylglycerol kinase zeta-like isoform X10 [Crassostrea gigas]
scaffold1490_326985	Exon	CGI_10014920	-5.12673	6.49504e-07	FALSE	0.00723797	4.74652e-06	6	55296397	scaffold1490	326985	LIM domain-containing jub-like
scaffold1589_79672	Exon	CGI_10024106	-5.1134	6.9177e-07	FALSE	0.00757606	5.01039e-06	6	5616720	scaffold1589	79672	segment polarity dishevelled homolog DVL-3-like isoform X2
scaffold43692_222785	Exon	CGI_10011819	-5.10899	7.06343e-07	FALSE	0.00760455	5.10083e-06	10	30837205	scaffold43692	222785	MAP kinase-interacting serine threonine- kinase 1
scaffold459_287065	Exon	CGI_10018176	-5.10198	7.3013e-07	FALSE	0.00772963	5.24789e-06	2	51378779	scaffold459	287065	GH23898 [Drosophila grimshawi]
scaffold786_92212	Exon	CGI_10013694	-5.082	8.02244e-07	FALSE	0.00821911	5.68964e-06	5	1678588	scaffold786	92212	dual specificity phosphatase 16-like isoform X1 [Lingula anatina]
scaffold976_40875	Exon	CGI_10014002	-5.08518	7.90321e-07	FALSE	0.00821911	5.61701e-06	2	67428975	scaffold976	40875	Beta-hexosaminidase subunit alpha
scaffold192_94620	Exon	CGI_10023700	-5.07546	8.27307e-07	FALSE	0.00834134	5.84182e-06	6	42762431	scaffold192	94620	autism susceptibility gene 2 -like isoform X2
scaffold602_413737	Exon	CGI_10023187	-5.062	8.81303e-07	FALSE	0.00874692	6.16747e-06	6	52510697	scaffold602	413737	PREDICTED: uncharacterized protein LOC105331822 isoform X4 [Crassostrea gigas]
scaffold271_395493	Intron	CGI_10024474	-5.04305	9.66241e-07	FALSE	0.00929932	6.67131e-06	6	53798866	scaffold271	395493	zinc finger 142-like
scaffold1032_208914	Exon	CGI_10021668	-5.0456	9.51731e-07	FALSE	0.00929932	6.58798e-06	10	19100463	scaffold1032	208914	BTB POZ domain-containing 17-like [Crassostrea gigas]
scaffold563_119172	Exon	CGI_10019822	-5.03512	9.99563e-07	FALSE	0.00947644	6.87103e-06	7	54951446	scaffold563	119172	discoidin domain-containing receptor 2-like isoform X1 [Lingula anatina]
scaffold43526_119440	Exon	CGI_10010787	-5.03195	1.01449e-06	FALSE	0.00947651	6.95896e-06	7	32695610	scaffold43526	119440	frizzled-5-like [Crassostrea gigas]
scaffold602_413729	Exon	CGI_10023187	-5.02791	1.03379e-06	FALSE	0.00951687	7.0724e-06	6	52510705	scaffold602	413729	PREDICTED: uncharacterized protein LOC105331822 isoform X4 [Crassostrea gigas]
scaffold485_672472	Exon	CGI_10024187	-5.01793	1.08308e-06	FALSE	0.0098282	7.36071e-06	99	49	scaffold485	672472	chondroitin sulfate synthase 1
scaffold432_401827	Intron	CGI_10023103	-5.01593	1.11436e-06	FALSE	0.00983115	7.52406e-06	7	37763812	scaffold432	401827	rho guanine nucleotide exchange factor 11-like isoform X24 [Crassostrea gigas]
scaffold825_239310	Exon	CGI_10012713	-5.01347	1.10584e-06	FALSE	0.00983115	7.49315e-06	8	40102860	scaffold825	239310	lateral signaling target 2 homolog
scaffold140_299245	Exon	CGI_10020133	-5.00203	1.16635e-06	FALSE	0.0101488	7.84354e-06	4	31755220	scaffold140	299245	Spermatogenesis-associated 13
scaffold1014_181646	Exon	CGI_10020265	-4.97206	1.34051e-06	FALSE	0.0115067	8.83799e-06	7	60147535	scaffold1014	181646	zinc finger 845-like isoform X2 [Crassostrea gigas]
scaffold617_159991	NA	NA	-4.97303	1.35948e-06	FALSE	0.0115138	8.92368e-06	1	40533172	scaffold617	159991	#N/A
scaffold168_778029	Exon	CGI_10025612	-4.9569	1.43791e-06	FALSE	0.0118618	9.38593e-06	10	29621371	scaffold168	778029	ankyrin repeat and fibronectin type-III domain-containing 1-like isoform X1 [Crassostrea gigas]
scaffold1032_208984	Exon	CGI_10021668	-4.95866	1.42628e-06	FALSE	0.0118618	9.32076e-06	10	19100533	scaffold1032	208984	BTB POZ domain-containing 17-like [Crassostrea gigas]
scaffold1842_51345	Exon	CGI_10003201	-4.95019	1.48322e-06	FALSE	0.0120787	9.63902e-06	5	63194866	scaffold1842	51345	phosphatase 1 regulatory subunit 12A
scaffold140_294630	Exon	CGI_10020133	-4.94071	1.5495e-06	FALSE	0.0121314	1.00072e-05	4	31733817	scaffold140	294630	Spermatogenesis-associated 13
scaffold1301_1119020	Exon	CGI_10027761	-4.93864	1.5644e-06	FALSE	0.0121314	1.00897e-05	7	49132045	scaffold1301	1119020	AF4 FMR2 family member 4
scaffold1895_144832	Exon	CGI_10010980	-4.95094	1.51486e-06	FALSE	0.0121314	9.78398e-06	88	2565	scaffold1895	144832	PREDICTED: uncharacterized protein LOC105340519
scaffold40254_36476	Exon	CGI_10004006	-4.9384	1.56609e-06	FALSE	0.0121314	1.0099e-05	7	23252551	scaffold40254	36476	dual specificity tyrosine-phosphorylation-regulated kinase 1A isoform X1 [Rattus norvegicus]
scaffold576_255093	Exon	CGI_10018766	-4.9357	1.58568e-06	FALSE	0.0121352	1.02073e-05	6	22023818	scaffold576	255093	unconventional myosin-XVIIIa-like
scaffold1895_144903	Exon	CGI_10010980	-4.92997	1.62813e-06	FALSE	0.0121669	1.04412e-05	88	2494	scaffold1895	144903	PREDICTED: uncharacterized protein LOC105340519
scaffold42850_53821	Exon	CGI_10007922	-4.92999	1.62794e-06	FALSE	0.0121669	1.04401e-05	10	51694059	scaffold42850	53821	origin recognition complex subunit 1 isoform X1 [Monodelphis domestica]
scaffold40894_73510	Exon	CGI_10004539	-4.9236	1.67659e-06	FALSE	0.0123834	1.07071e-05	10	14155522	scaffold40894	73510	tilB homolog (cysteine protease ATG4C-like)
scaffold77_1265639	Exon	CGI_10028030	-4.91624	1.74445e-06	FALSE	0.0125179	1.10693e-05	99	49	scaffold77	1265639	rho GTPase-activating 190-like isoform X1 [Lingula anatina]
scaffold1032_208920	Exon	CGI_10021668	-4.91249	1.76437e-06	FALSE	0.0125179	1.1186e-05	10	19100469	scaffold1032	208920	BTB POZ domain-containing 17-like [Crassostrea gigas]
scaffold1735_60640	Exon	CGI_10003744	-4.91864	1.71527e-06	FALSE	0.0125179	1.09186e-05	4	51760609	scaffold1735	60640	probable domain-containing histone demethylation 2C isoform X2
scaffold42850_52743	Exon	CGI_10007922	-4.91198	1.77364e-06	FALSE	0.0125179	1.12322e-05	10	51692982	scaffold42850	52743	origin recognition complex subunit 1 isoform X1 [Monodelphis domestica]
scaffold364_471615	Exon	CGI_10022697	4.90325	1.85151e-06	FALSE	0.0129239	1.16494e-05	4	32976206	scaffold364	471615	Transcription termination factor 2
scaffold1901_304631	Exon	CGI_10015554	-4.89874	1.8793e-06	FALSE	0.0129753	1.1808e-05	7	28532341	scaffold1901	304631	rho GTPase-activating 7-like
scaffold1763_178440	Exon	CGI_10019530	-4.8945	1.95005e-06	FALSE	0.0133191	1.21606e-05	10	16804306	scaffold1763	178440	ankyrin-2-like isoform X5
scaffold563_142249	Exon	CGI_10019822	-4.87115	2.16908e-06	FALSE	0.0146574	1.33231e-05	7	54965161	scaffold563	142249	discoidin domain-containing receptor 2-like isoform X1 [Lingula anatina]
scaffold425_801672	Exon	CGI_10025995	-4.86462	2.19648e-06	FALSE	0.0146863	1.34972e-05	6	38193403	scaffold425	801672	E3 ubiquitin- ligase MYLIP
scaffold305_376622	Exon	CGI_10019135	-4.85845	2.25908e-06	FALSE	0.0149475	1.38264e-05	4	49646329	scaffold305	376622	spermine oxidase
scaffold705_397028	Exon	CGI_10015519	-4.84283	2.42549e-06	FALSE	0.0158832	1.4695e-05	10	624417	scaffold705	397028	Beta-hexosaminidase subunit alpha
scaffold77_112668	Exon	CGI_10027967	-4.81221	2.78661e-06	FALSE	0.0173952	1.65516e-05	10	9908065	scaffold77	112668	phospholipase A-2-activating
scaffold165_246844	Exon	CGI_10015327	-4.81737	2.72241e-06	FALSE	0.0173952	1.62242e-05	4	46618625	scaffold165	246844	Serine threonine- phosphatase 2A regulatory subunit B subunit alpha
scaffold705_397038	Exon	CGI_10015519	-4.81168	2.79331e-06	FALSE	0.0173952	1.65857e-05	7	60615304	scaffold705	397038	Beta-hexosaminidase subunit alpha
scaffold1735_60600	Exon	CGI_10003744	-4.81307	2.77587e-06	FALSE	0.0173952	1.64968e-05	4	51760649	scaffold1735	60600	probable domain-containing histone demethylation 2C isoform X2
scaffold1855_119197	Exon	CGI_10008869	-4.81779	2.71722e-06	FALSE	0.0173952	1.61977e-05	7	44527964	scaffold1855	119197	FAM102A-like isoform X2
scaffold733_685155	Exon	CGI_10025885	-4.80668	2.85718e-06	FALSE	0.0176172	1.69102e-05	1	49999211	scaffold733	685155	nuclear receptor coactivator 2-like isoform X5 [Crassostrea gigas]
scaffold43868_15906	Exon	CGI_10013649	-4.80458	2.88443e-06	FALSE	0.0176172	1.70483e-05	7	46570873	scaffold43868	15906	kelch 5 isoform X1
scaffold192_94565	Exon	CGI_10023700	-4.80152	2.92455e-06	FALSE	0.0176921	1.72514e-05	6	42762376	scaffold192	94565	autism susceptibility gene 2 -like isoform X2
scaffold705_397049	Exon	CGI_10015519	-4.79469	3.01615e-06	FALSE	0.0180741	1.77135e-05	7	60615315	scaffold705	397049	Beta-hexosaminidase subunit alpha
scaffold42422_80488	Exon	CGI_10006851	-4.79136	3.06185e-06	FALSE	0.0181765	1.79433e-05	4	27017334	scaffold42422	80488	serine-rich adhesin for platelets-like
scaffold226_1019449	Intron	CGI_10025397	-4.78922	3.09149e-06	FALSE	0.0181825	1.8092e-05	3	19902082	scaffold226	1019449	FAM179B-like isoform X1 [Crassostrea gigas]
scaffold309_32178	Exon	CGI_10007935	-4.7814	3.20226e-06	FALSE	0.0184077	1.86462e-05	3	35921004	scaffold309	32178	tyrosine- kinase CSK-like isoform X1 [Crassostrea gigas]
scaffold1786_146248	Exon	CGI_10008580	-4.78071	3.2123e-06	FALSE	0.0184077	1.86963e-05	7	17840850	scaffold1786	146248	Regulator of G- signaling 3 [Crassostrea gigas]
scaffold40156_67738	Exon	CGI_10003886	-4.78078	3.24569e-06	FALSE	0.0184077	1.88369e-05	6	45619963	scaffold40156	67738	septin-7-like isoform X1
scaffold42850_50341	Exon	CGI_10007922	-4.77879	3.2401e-06	FALSE	0.0184077	1.88349e-05	10	51690593	scaffold42850	50341	origin recognition complex subunit 1 isoform X1 [Monodelphis domestica]
scaffold42918_99184	Exon	CGI_10008117	-4.77137	3.35011e-06	FALSE	0.0188317	1.93817e-05	5	22588377	scaffold42918	99184	diacylglycerol kinase zeta-like isoform X10 [Crassostrea gigas]
scaffold43726_275164	Exon	CGI_10012028	-4.76613	3.42986e-06	FALSE	0.0191109	1.97764e-05	1	23199996	scaffold43726	275164	F-box LRR-repeat 7-like isoform X2
scaffold1763_341220	Exon	CGI_10019541	-4.75472	3.61008e-06	FALSE	0.0199402	2.06637e-05	10	16977399	scaffold1763	341220	axin-1-like [Octopus bimaculoides]
scaffold1584_56857	Exon	CGI_10015072	-4.74509	3.76915e-06	FALSE	0.0206393	2.14415e-05	3	44594134	scaffold1584	56857	BTB POZ domain-containing 7 isoform X3
scaffold472_111208	Exon	CGI_10018501	-4.74046	3.89841e-06	FALSE	0.0211647	2.20332e-05	4	28239399	scaffold472	111208	rhotekin-like isoform X1
scaffold43_610305	Exon	CGI_10021364	-4.73275	4.02416e-06	FALSE	0.0213639	2.26487e-05	10	30111741	scaffold43	610305	Spermatogenesis-associated 1
scaffold1121_73907	Exon	CGI_10006499	-4.72794	4.06964e-06	FALSE	0.0213639	2.28982e-05	8	46050786	scaffold1121	73907	FERM domain-containing 4A-like isoform X1
scaffold1870_209437	Exon	CGI_10013186	-4.72892	4.0519e-06	FALSE	0.0213639	2.28126e-05	7	54215506	scaffold1870	209437	Neurogenic locus Notch
scaffold43940_166586	Exon	CGI_10014156	-4.72799	4.06865e-06	FALSE	0.0213639	2.28934e-05	7	3356112	scaffold43940	166586	hypothetical protein CGI_10014156
scaffold70_533625	Exon	CGI_10024776	-4.71757	4.37494e-06	FALSE	0.021831	2.42808e-05	8	9586516	scaffold70	533625	plexin-A2-like [Limulus polyphemus]
scaffold305_376629	Exon	CGI_10019135	-4.71583	4.2955e-06	FALSE	0.021831	2.39829e-05	4	49646336	scaffold305	376629	spermine oxidase
scaffold313_186165	Exon	CGI_10026587	-4.7116	4.39921e-06	FALSE	0.021831	2.44624e-05	10	49296131	scaffold313	186165	disks large homolog 5-like isoform X2
scaffold313_443123	Exon	CGI_10026605	-4.71607	4.29078e-06	FALSE	0.021831	2.39603e-05	10	49008191	scaffold313	443123	chitinase-3 1
scaffold419_354029	Exon	CGI_10028340	-4.71252	4.35918e-06	FALSE	0.021831	2.42872e-05	7	11340403	scaffold419	354029	sprouty homolog 2
scaffold1093_15464	Exon	CGI_10019783	-4.71582	4.2956e-06	FALSE	0.021831	2.39833e-05	8	49431591	scaffold1093	15464	membrane-associated guanylate WW and PDZ domain-containing 1-like isoform X1
scaffold40894_73489	Intron	CGI_10004539	-4.71316	4.35767e-06	FALSE	0.021831	2.42722e-05	10	14155501	scaffold40894	73489	tilB homolog (cysteine protease ATG4C-like)
scaffold165_246880	NA	NA	-4.70564	4.5288e-06	FALSE	0.0222999	2.50704e-05	4	46618589	scaffold165	246880	#N/A
scaffold43726_271521	Exon	CGI_10012028	-4.69983	4.61246e-06	FALSE	0.0225372	2.54914e-05	1	23196363	scaffold43726	271521	F-box LRR-repeat 7-like isoform X2
scaffold168_677764	Exon	CGI_10025603	-4.68798	4.86164e-06	FALSE	0.0232189	2.66669e-05	10	29528334	scaffold168	677764	ankyrin repeat and SOCS box 12-like [Priapulus caudatus]
scaffold934_53353	Exon	CGI_10015432	-4.68972	4.82421e-06	FALSE	0.0232189	2.64909e-05	10	36286647	scaffold934	53353	mRNA export factor
scaffold43692_222790	Exon	CGI_10011819	-4.68898	4.84006e-06	FALSE	0.0232189	2.65654e-05	10	30837210	scaffold43692	222790	MAP kinase-interacting serine threonine- kinase 1
scaffold43726_271694	Exon	CGI_10012028	-4.68591	4.90661e-06	FALSE	0.0232587	2.6878e-05	1	23196536	scaffold43726	271694	F-box LRR-repeat 7-like isoform X2
scaffold1589_79667	Exon	CGI_10024106	-4.6722	5.21387e-06	FALSE	0.0245322	2.83138e-05	6	5616725	scaffold1589	79667	segment polarity dishevelled homolog DVL-3-like isoform X2
scaffold122_94552	Exon	CGI_10011867	-4.65512	5.62247e-06	FALSE	0.0246303	3.02044e-05	6	10924326	scaffold122	94552	ataxin-1 isoform X1 [Monodelphis domestica]
scaffold192_94529	Exon	CGI_10023700	-4.66738	5.32616e-06	FALSE	0.0246303	2.88354e-05	6	42762340	scaffold192	94529	autism susceptibility gene 2 -like isoform X2
scaffold305_376540	Exon	CGI_10019135	-4.66583	5.36274e-06	FALSE	0.0246303	2.9005e-05	4	49646247	scaffold305	376540	spermine oxidase
scaffold576_254509	Exon	CGI_10018766	-4.65657	5.61352e-06	FALSE	0.0246303	3.01445e-05	6	22024402	scaffold576	254509	unconventional myosin-XVIIIa-like
scaffold576_255256	Exon	CGI_10018766	-4.66173	5.47397e-06	FALSE	0.0246303	2.95105e-05	6	22023655	scaffold576	255256	unconventional myosin-XVIIIa-like
scaffold705_397016	Exon	CGI_10015519	-4.6583	5.54418e-06	FALSE	0.0246303	2.98437e-05	9	22587411	scaffold705	397016	Beta-hexosaminidase subunit alpha
scaffold1093_15450	Exon	CGI_10019783	-4.656	5.60063e-06	FALSE	0.0246303	3.01038e-05	8	49431605	scaffold1093	15450	membrane-associated guanylate WW and PDZ domain-containing 1-like isoform X1
scaffold1822_216848	Exon	CGI_10012063	-4.65949	5.51511e-06	FALSE	0.0246303	2.97096e-05	4	12082624	scaffold1822	216848	26S proteasome non-ATPase regulatory subunit 1-like
scaffold1834_203169	Exon	CGI_10016659	-4.65998	5.50321e-06	FALSE	0.0246303	2.96547e-05	1	29426514	scaffold1834	203169	leucine-rich repeat-containing 15-like
scaffold1901_304577	Exon	CGI_10015554	-4.66055	5.48944e-06	FALSE	0.0246303	2.95911e-05	7	28532395	scaffold1901	304577	rho GTPase-activating 7-like
scaffold419_94810	Exon	CGI_10028320	-4.65156	5.71167e-06	FALSE	0.0246944	3.06144e-05	7	11072050	scaffold419	94810	FRAS1-related extracellular matrix 2-like
scaffold41890_61523	Exon	CGI_10005796	-4.65197	5.71488e-06	FALSE	0.0246944	3.06197e-05	3	24235973	scaffold41890	61523	kinesin KIF26B isoform X1 [Crassostrea gigas]
scaffold189_102523	Exon	CGI_10018670	-4.64046	5.9979e-06	FALSE	0.0257423	3.19241e-05	8	4280536	scaffold189	102523	Ras association domain-containing 5
scaffold364_471528	Exon	CGI_10022697	4.6335	6.21376e-06	FALSE	0.0264898	3.28858e-05	4	32976119	scaffold364	471528	Transcription termination factor 2
C35262_15314	Exon	CGI_10001446	-4.62675	6.37067e-06	FALSE	0.0266226	3.36163e-05	8	4587024	C35262	15314	hypothetical protein CGI_10001446
scaffold980_471641	Exon	CGI_10019237	-4.62966	6.28968e-06	FALSE	0.0266226	3.32499e-05	3	18139765	scaffold980	471641	chondroitin sulfate proteoglycan 4-like
scaffold1832_440199	Exon	CGI_10018482	-4.62703	6.36292e-06	FALSE	0.0266226	3.35813e-05	6	16533914	scaffold1832	440199	Tetratricopeptide repeat 17
scaffold485_51405	Exon	CGI_10024137	-4.62197	6.50577e-06	FALSE	0.0268342	3.4226e-05	10	16194383	scaffold485	51405	E3 ubiquitin- ligase SMURF2
scaffold1737_408222	Exon	CGI_10018250	-4.62252	6.49021e-06	FALSE	0.0268342	3.41559e-05	8	57607526	scaffold1737	408222	delta 4
scaffold41890_53247	Intron	CGI_10005796	-4.6163	6.66986e-06	FALSE	0.0273335	3.49641e-05	3	24227724	scaffold41890	53247	kinesin KIF26B isoform X1 [Crassostrea gigas]
scaffold1021_473573	Exon	CGI_10022500	-4.61466	6.71802e-06	FALSE	0.0273543	3.51803e-05	1	23983405	scaffold1021	473573	biogenesis of lysosome-related organelles complex 1 subunit 3-like isoform X2
scaffold1562_112860	Exon	CGI_10005776	-4.61163	6.80771e-06	FALSE	0.027543	3.55822e-05	6	48294502	scaffold1562	112860	leucine-rich repeat-containing 16A-like isoform X3
scaffold168_743658	Exon	CGI_10025610	-4.60751	6.94778e-06	FALSE	0.0279318	3.61977e-05	10	29587244	scaffold168	743658	eukaryotic elongation factor 2 kinase-like isoform X2
scaffold825_239567	Exon	CGI_10012713	-4.60351	7.05421e-06	FALSE	0.0281813	3.6683e-05	8	40102603	scaffold825	239567	lateral signaling target 2 homolog
scaffold121_70185	Exon	CGI_10025634	-4.60108	7.12969e-06	FALSE	0.028208	3.70189e-05	99	49	scaffold121	70185	tyrosine- phosphatase non-receptor type 4-like isoform X3
scaffold1185_127091	Exon	CGI_10006263	-4.60044	7.1497e-06	FALSE	0.028208	3.71079e-05	1	32535199	scaffold1185	127091	homeodomain-interacting kinase 2-like isoform X1
scaffold150_889014	Exon	CGI_10028630	-4.59564	7.31801e-06	FALSE	0.0282625	3.78438e-05	3	52953411	scaffold150	889014	Serine threonine- phosphatase 4 regulatory subunit 4
scaffold378_198035	Intron	CGI_10017640	-4.59439	7.34123e-06	FALSE	0.0282625	3.79577e-05	5	5711099	scaffold378	198035	SH3 domain-binding glutamic acid-rich
scaffold576_255070	Exon	CGI_10018766	-4.593	7.38599e-06	FALSE	0.0282625	3.81558e-05	6	22023841	scaffold576	255070	unconventional myosin-XVIIIa-like
scaffold1017_366393	Exon	CGI_10025001	-4.59366	7.36454e-06	FALSE	0.0282625	3.80609e-05	10	24235176	scaffold1017	366393	calponin homology domain-containing DDB_G0272472-like isoform X1 [Crassostrea gigas]
scaffold1884_209839	Exon	CGI_10012017	-4.59591	7.29272e-06	FALSE	0.0282625	3.77428e-05	5	8721285	scaffold1884	209839	cGMP-inhibited 3 ,5 -cyclic phosphodiesterase A-like isoform X2
scaffold168_743638	Exon	CGI_10025610	-4.5877	7.55885e-06	FALSE	0.0287508	3.89195e-05	10	29587224	scaffold168	743638	eukaryotic elongation factor 2 kinase-like isoform X2
scaffold659_274707	Exon	CGI_10014708	-4.58471	7.69308e-06	FALSE	0.0290871	3.94875e-05	7	48603138	scaffold659	274707	ETS translocation variant 4-like isoform X3
scaffold192_94572	Exon	CGI_10023700	-4.57757	7.90037e-06	FALSE	0.0296941	4.04207e-05	6	42762383	scaffold192	94572	autism susceptibility gene 2 -like isoform X2
scaffold201_38576	Exon	CGI_10004417	-4.57403	8.04132e-06	FALSE	0.0296967	4.10257e-05	10	632553	scaffold201	38576	dedicator of cytokinesis 7-like isoform X4
scaffold522_293879	Intron	CGI_10020325	-4.57471	8.01751e-06	FALSE	0.0296967	4.09217e-05	10	15793705	scaffold522	293879	tyrosine- phosphatase Lar-like isoform X6
scaffold705_397031	Exon	CGI_10015519	-4.57358	8.03882e-06	FALSE	0.0296967	4.10266e-05	7	60615297	scaffold705	397031	Beta-hexosaminidase subunit alpha
scaffold100_662090	Exon	CGI_10026447	-4.55893	8.58719e-06	FALSE	0.0313481	4.33997e-05	5	8608336	scaffold100	662090	Cyclic AMP-responsive element-binding 3 2
scaffold485_672360	Exon	CGI_10024187	-4.55855	8.58203e-06	FALSE	0.0313481	4.33898e-05	99	49	scaffold485	672360	chondroitin sulfate synthase 1
scaffold1373_68600	Exon	CGI_10007907	-4.55316	8.78554e-06	FALSE	0.031889	4.42695e-05	4	16582757	scaffold1373	68600	nuclear hormone receptor HR96-like isoform X3 [Lingula anatina]
scaffold1746_93142	Exon	CGI_10007280	-4.54929	8.9939e-06	FALSE	0.0321531	4.51284e-05	99	49	scaffold1746	93142	A-kinase anchor 13
scaffold1865_226561	Exon	CGI_10013544	-4.54905	8.94365e-06	FALSE	0.0321531	4.49509e-05	10	39001924	scaffold1865	226561	heparan-alpha-glucosaminide N-acetyltransferase-like isoform X2
scaffold40412_59299	Exon	CGI_10004113	-4.54836	9.01017e-06	FALSE	0.0321531	4.52113e-05	1	33960971	scaffold40412	59299	3-hydroxybutyrate dehydrogenase [Thalassospira xiamenensis]
scaffold42_404870	Exon	CGI_10018916	-4.54388	9.14632e-06	FALSE	0.0324566	4.58218e-05	7	49454834	scaffold42	404870	CREB-binding -like
scaffold168_743629	Exon	CGI_10025610	-4.53943	9.32417e-06	FALSE	0.0327221	4.65838e-05	10	29587215	scaffold168	743629	eukaryotic elongation factor 2 kinase-like isoform X2
scaffold38688_19593	Exon	CGI_10002921	-4.54033	9.28808e-06	FALSE	0.0327221	4.64293e-05	4	41884291	scaffold38688	19593	tyrosine- kinase SRK2-like isoform X2 [Crassostrea gigas]
scaffold929_101400	Exon	CGI_10006344	-4.53795	9.38429e-06	FALSE	0.0327522	4.68409e-05	3	31048139	scaffold929	101400	histone-lysine N-methyltransferase ASH1L-like isoform X10 [Lingula anatina]
scaffold121_70234	Exon	CGI_10025634	-4.53444	9.52805e-06	FALSE	0.0330722	4.74547e-05	99	49	scaffold121	70234	tyrosine- phosphatase non-receptor type 4-like isoform X3
scaffold168_777982	Exon	CGI_10025612	-4.53067	9.6845e-06	FALSE	0.0334325	4.81212e-05	10	29621324	scaffold168	777982	ankyrin repeat and fibronectin type-III domain-containing 1-like isoform X1 [Crassostrea gigas]
scaffold562_398198	Exon	CGI_10016101	-4.52879	9.76366e-06	FALSE	0.0335236	4.84579e-05	6	21406923	scaffold562	398198	calcium calmodulin-dependent kinase kinase 1-like isoform X1 [Crassostrea gigas]
scaffold42850_151076	Exon	CGI_10007928	-4.52734	9.82507e-06	FALSE	0.0335531	4.87188e-05	10	51792455	scaffold42850	151076	MKL myocardin 2
scaffold305_13966	Exon	CGI_10019110	-4.52016	1.01563e-05	FALSE	0.0344987	5.01079e-05	10	13409753	scaffold305	13966	E3 ubiquitin- ligase RNF220-like isoform X1
scaffold309_32176	Exon	CGI_10007935	-4.51602	1.03397e-05	FALSE	0.0349349	5.08819e-05	3	35921002	scaffold309	32176	tyrosine- kinase CSK-like isoform X1 [Crassostrea gigas]
scaffold211_1161137	Exon	CGI_10026985	-4.51392	1.04114e-05	FALSE	0.0349909	5.11978e-05	3	5235294	scaffold211	1161137	deleted in malignant brain tumors 1 -like
scaffold305_13960	Exon	CGI_10019110	-4.51241	1.04793e-05	FALSE	0.0350339	5.14838e-05	10	13409747	scaffold305	13960	E3 ubiquitin- ligase RNF220-like isoform X1
scaffold305_13943	Exon	CGI_10019110	-4.50621	1.0786e-05	FALSE	0.0358705	5.2757e-05	10	13409730	scaffold305	13943	E3 ubiquitin- ligase RNF220-like isoform X1
scaffold1589_79646	Exon	CGI_10024106	-4.50255	1.09338e-05	FALSE	0.0361726	5.339e-05	6	5616746	scaffold1589	79646	segment polarity dishevelled homolog DVL-3-like isoform X2
scaffold364_471609	Exon	CGI_10022697	4.50161	1.10254e-05	FALSE	0.0362867	5.37434e-05	4	32976200	scaffold364	471609	Transcription termination factor 2
scaffold556_237671	Exon	CGI_10016803	-4.49315	1.1385e-05	FALSE	0.0372769	5.52709e-05	7	5514553	scaffold556	237671	Myosin light chain smooth muscle
scaffold248_180636	Exon	CGI_10017224	-4.47572	1.22694e-05	FALSE	0.0397629	5.89274e-05	10	51323882	scaffold248	180636	CCR4-NOT transcription complex subunit 6-like isoform X2
scaffold400_254566	Exon	CGI_10011439	-4.47635	1.22365e-05	FALSE	0.0397629	5.87921e-05	6	41468728	scaffold400	254566	PREDICTED: uncharacterized protein LOC105330553 [Crassostrea gigas]
scaffold42850_53238	Exon	CGI_10007922	-4.47864	1.23821e-05	FALSE	0.0399242	5.92255e-05	10	51693477	scaffold42850	53238	origin recognition complex subunit 1 isoform X1 [Monodelphis domestica]
scaffold1315_306418	Exon	CGI_10021617	-4.4636	1.29231e-05	FALSE	0.0412501	6.16055e-05	88	120233	scaffold1315	306418	transducin-like enhancer 4 isoform X1
scaffold363_348272	NA	NA	-4.46644	1.29012e-05	FALSE	0.0412501	6.14332e-05	88	849109	scaffold363	348272	#N/A
scaffold1222_401016	Exon	CGI_10016252	4.46281	1.30476e-05	FALSE	0.041439	6.20635e-05	6	48642259	scaffold1222	401016	ras-responsive element-binding 1-like
scaffold67_52652	Exon	CGI_10018263	-4.45542	1.33828e-05	FALSE	0.0417352	6.34769e-05	7	35457189	scaffold67	52652	leucine-rich repeat-containing 24-like [Crassostrea gigas]
scaffold67_393456	Exon	CGI_10018273	-4.45553	1.33767e-05	FALSE	0.0417352	6.34522e-05	3	12653258	scaffold67	393456	COUP transcription factor 1 isoform X1
scaffold576_254666	Exon	CGI_10018766	-4.45506	1.34037e-05	FALSE	0.0417352	6.35616e-05	6	22024245	scaffold576	254666	unconventional myosin-XVIIIa-like
scaffold39716_13084	Exon	CGI_10003560	-4.45715	1.33665e-05	FALSE	0.0417352	6.33605e-05	5	54577369	scaffold39716	13084	Arrestin domain-containing 2
scaffold77_112673	Exon	CGI_10027967	-4.45036	1.36748e-05	FALSE	0.042166	6.46607e-05	10	9908070	scaffold77	112673	phospholipase A-2-activating
scaffold42558_55424	Exon	CGI_10007217	-4.45045	1.367e-05	FALSE	0.042166	6.46414e-05	6	16141977	scaffold42558	55424	tensin-1-like isoform X1 [Bombus terrestris]
scaffold472_111205	Exon	CGI_10018501	-4.45174	1.37655e-05	FALSE	0.0422408	6.49238e-05	4	28239396	scaffold472	111205	rhotekin-like isoform X1
scaffold271_395286	Exon	CGI_10024474	-4.44642	1.39069e-05	FALSE	0.0424695	6.55994e-05	6	53799073	scaffold271	395286	zinc finger 142-like
scaffold165_246671	Exon	CGI_10015327	-4.44362	1.40738e-05	FALSE	0.0425699	6.62728e-05	4	46618798	scaffold165	246671	Serine threonine- phosphatase 2A regulatory subunit B subunit alpha
scaffold1788_290510	Exon	CGI_10019922	-4.44429	1.40338e-05	FALSE	0.0425699	6.61115e-05	10	34832952	scaffold1788	290510	eyes absent homolog 1-like isoform X1 [Lingula anatina]
scaffold364_473225	Exon	CGI_10022697	4.43737	1.45419e-05	FALSE	0.0437773	6.81022e-05	4	32977816	scaffold364	473225	Transcription termination factor 2
scaffold1132_599160	Exon	CGI_10023325	-4.43228	1.47703e-05	FALSE	0.044255	6.90707e-05	9	7233391	scaffold1132	599160	ras-associated and pleckstrin homology domains-containing 1-like isoform X1 [Crassostrea gigas]
scaffold1315_223733	Exon	CGI_10021613	-4.42004	1.55587e-05	FALSE	0.0461816	7.22152e-05	10	53722533	scaffold1315	223733	Prostaglandin E2 receptor EP4 subtype
scaffold42466_140022	Intron	CGI_10006943	-4.42115	1.55473e-05	FALSE	0.0461816	7.21328e-05	3	53887471	scaffold42466	140022	hemicentin-1 isoform X3 [Macaca fascicularis]
scaffold364_479031	Exon	CGI_10022698	4.41656	1.58214e-05	FALSE	0.0467429	7.32391e-05	4	32983621	scaffold364	479031	AAEL010828- partial [Aedes aegypti]
scaffold43574_197341	Exon	CGI_10010880	-4.41437	1.59378e-05	FALSE	0.0468689	7.37191e-05	7	2484917	scaffold43574	197341	la-related 1B-like isoform X1 [Aplysia californica]
scaffold305_376536	Exon	CGI_10019135	-4.41278	1.60452e-05	FALSE	0.0469673	7.41441e-05	4	49646243	scaffold305	376536	spermine oxidase
scaffold204_117376	Exon	CGI_10026094	-4.41023	1.62203e-05	FALSE	0.0471191	7.48361e-05	1	53445555	scaffold204	117376	disks large-associated 4-like isoform X1 [Crassostrea gigas]
scaffold1896_37860	Exon	CGI_10019632	-4.41032	1.62454e-05	FALSE	0.0471191	7.49164e-05	3	11295039	scaffold1896	37860	FAM81A-like isoform X1 [Crassostrea gigas]
scaffold617_161235	Exon	CGI_10012729	-4.40736	1.6451e-05	FALSE	0.0472835	7.57272e-05	1	40534420	scaffold617	161235	LIM domain and actin-binding 1
scaffold1584_59994	Exon	CGI_10015072	-4.40696	1.64463e-05	FALSE	0.0472835	7.57279e-05	3	44591008	scaffold1584	59994	BTB POZ domain-containing 7 isoform X3
scaffold678_188930	Exon	CGI_10026339	-4.40417	1.67407e-05	FALSE	0.0476938	7.68285e-05	6	50797871	scaffold678	188930	cysteine sulfinic Acid Decarboxylase
scaffold1490_355150	Exon	CGI_10014920	-4.40272	1.67439e-05	FALSE	0.0476938	7.68995e-05	6	55310056	scaffold1490	355150	LIM domain-containing jub-like
scaffold364_471627	Exon	CGI_10022697	4.40096	1.68697e-05	FALSE	0.0478375	7.73936e-05	4	32976218	scaffold364	471627	Transcription termination factor 2
scaffold1121_73997	Exon	CGI_10006499	-4.39731	1.7132e-05	FALSE	0.0483655	7.84228e-05	8	46050696	scaffold1121	73997	FERM domain-containing 4A-like isoform X1
scaffold433_1022606	Exon	CGI_10027105	-4.3905	1.76321e-05	FALSE	0.0495572	8.03784e-05	88	36180	scaffold433	1022606	DC-STAMP domain-containing 2-like

[truncated: 7 more sheets: Data S10, Data S11, Data S12, Data S13, Data S14, Data S15, Data S16]
